# Supplementary material for: Improvement of renal function after transcatheter aortic valve replacement in patients with chronic kidney disease
Source: PLoS One. 2021 May 13;16(5):e0251066. doi: 10.1371/journal.pone.0251066 (PMC8118303; doi:10.1371/journal.pone.0251066)
Supplement: S1 File — (XLSX) [file pone.0251066.s004.xlsx]

## Sheet: Supporting Data
ID_number	age_procedure	gender	ethnic_group	weight	height	body_mass_index	heart_failure_NYHA	coronary_artery_disease	chronic_obstructive_pulmonary_disease	diabetes	hypertension	peripheral_vascular_disease	previous_CABG	euroscore	STS_score	aortic_valve_area	baseline_LV_ejection_fraction	baseline_mean_transaortic_gradient	ACE_inhibitors_ARB	beta_blockers	diuretics	statin	pulmonary_hypertension	access_site	contrast_media_volume	prosthesis_type	creatinine_discharge	follow_up_days	All_cause_death	death_days	Cardiovascular_death	Myocardial_infarction	Stroke	Stroke_type	Bleeding	Bleeding_type	Major_vascular_complication	Vascular_complication_type	New_LBBB	New_pacemaker	Valve_malpositioning	eGFR_baseline	eGFR_discharge
3	82	1	1	68	1.52	29.43	3	1	0	0	1	0	0	17.5	17.3	0.7	52	61	1	0	1	0	0	1	230	1	1	2136	0		0	0	0	0	0	0	0	0	1	1	0	59.5456	52.4238
5	93	1	1	50	1.58	20.03	3	1	0	0	1	0	0	32.1	9	0.6	71	51	1	1	1	1	0	1	80	1	1.1	640	1	640	0	0	0	0	0	0	0	0	0	0	0	48.5256	43.2441
7	79	2	1	80	1.74	26.42	3	0	1	0	1	0	0	8.6	3.5	0.9	65	59	1	0	0	0	0	1		1	1	48	1	48	0	0	0	0	1	2	1	1	1	0	0	42.1894	52.5936
8	85	2	1	60	1.6	23.44	4	0	1	0	0	1	0	23.3	16.3	0.7	60	75	0	0	1	1	0	6	200	1	1.3	679	1	679	0	0	0	0	0	0	0	0	0	1	0	28.5659	36.7173
9	83	2	1	64	1.68	22.68	3	0	1	0	0	0	0	7	5.8	0.5	64	71	0	0	0	1	0	1	240	1	1.8	1897	0		0	0	0	0	1	2	1	1	1	1	0	28.97	25.125
12	83	2	1	68	1.65	24.98	3	1	1	0	1	0	1	40.5	9.5	0.6	64	17	1	0	1	1	1	1	300	1	1.3	963	1	963	0	0	0	0	0	0	1	2	0	0	0	31.321	37.2368
13	73	2	1	87	1.7	30.1	4	1	0	1	1	0	1	25.7	20.1	0.6	30	43	0	1	1	1	1	1	250	1	1.1	1765	1	1765	1	1	0	0	0	0	0	0	1	0	0	48.8871	48.8871
14	73	1	1	65	1.51	28.51	3	1	0	0	1	0	0	12.8	18.1	0.6	61	55	0	1	1	0	0	2	390	1	1.6	1209	0		0	0	0	0	1	2	1	1	0	0	0	29.4017	31.6377
15	94	1	1	59	1.64	21.94	3	1	0	0	1	0	0	17.9	6.9	0.5	56	55	1	0	1	1	0	2	230	1	1	1690	1	1690	0	0	0	0	0	0	0	0	0	0	0	54.7319	48.1859
18	84	1	1	76	1.64	28.26	4	0	0	1	1	0	0	23.4	8.4		56	42	1	1	1	1	0	2	450	1	1.3	1857	1		0	0	0	0	1	1	1	1	1	1	0	46.0663	37.6417
19	63	2	1	83	1.72	28.06	3	0	0	0	0	0	0	4.1	4.6	0.5	57	93	0	0	1	0	1	1		1	1.1	1677	0		0	0	0	0	0	0	0	0	0	0	0	52.4447	52.4447
20	68	1	1	64	1.64	23.8	3	1	0	0	1	0	0	3.7	9.3	1	70	41	1	0	1	0	0	2	175	1	0.66	1568	0		0	1	0	0	1	1	0	0	1	0	0	43.3252	90.766
21	79	2	1	98	1.75	32	2	1	0	0	1	0	0	5.4	5.3	0.8	68	54	1	0	0	0	0	1		1	1.42	1577	0		0	0	0	0	0	0	0	0	1	0	0	33.2836	34.4205
22	98	1	1	64	1.55	26.64	4	0	0	0	0	0	0	22.2	12.8	1.1	69	32	0	0	1	0	0	1		1	1.5	1296	1	1296	0	0	0	0	0	0	1	2	0	0	0	34.1161	28.6961
23	88	2	1	75	1.6	29.3	2	0	0	0	1	0	0	9.5	18.5	0.6	71	75	0	1	1	1	0	1	290	1	1.69	1561	0		0	0	1	3	0	0	0	0	1	0	0	46.5435	26.1795
25	77	2	1	98	1.8	30.25	4	1	1	1	1	0	0	19.8	20.1	0.6	20	38	0	0	1	0	0	1	450	1	1.11	1118	1	1118	0	0	0	0	0	0	0	0	0	0	0	51.4653	47.0153
27	89	2	1	67	1.69	23.46	3	1	0	1	0	1	1	23.5	30.6	0.6	75	43	0	1	1	1	0	1	170	1	1.59	254	1	254	0	0	0	0	0	0	0	0	0	0	0	23.7684	27.9857
30	75	2	1	95	1.74	31.38	3	0	0	0	0	0	0	4.5	1.3	1.1	68	37	0	0	0	1	0	1	360	1	1.04	383	1	383	0	0	0	0	0	0	0	0	1	0	0	47.6805	51.5873
31	61	1	1	82	1.58	32.85	3	0	0	1	1	0	0	4.4	10.4		72	41	1	0	1	0	0	1	450	1	1.25	495	1	495	0	0	0	0	0	0	0	0	1	0	0	22.1955	46.3906
32	85	2	1	86	1.72	29.07	4	1	1	1	1	0	0	17.7	7.6	0.6	38	30	1	0	1	1	0	1	300	1	1.42	69	1	69	1	0	0	0	0	0	0	0	1	1	0	53.6489	32.9999
34	83	1	1	88	1.5	39.11	3	1	1	1	1	1	0	36.4	9	1.3	47	38	1	0	0	1	0	1		1	0.89	969	1	969	1	1	0	0	0	0	0	0	1	0	0	42.616	59.9329
35	92	2	1	57	1.69	19.96	3	0	0	0	1	0	0	29.1	7.7	0.5	27	42	1	0	1	0	0	1	230	1	1.99	199	1	199	0	0	0	0	0	0	0	0	0	0	0	28.2594	20.891
36	87	1	1	75	1.65	27.55	3	1	0	1	1	0	0	20.9	29.1	0.8	66	45	1	0	0	1	0	1	320	1	2.18	1148	0		0	0	0	0	0	0	0	0	1	1	0	31.7679	19.7279
37	88	1	1	59	1.5	26.22	3	0	1	0	0	0	0	44	10	0.9	45	37	0	0	0	1	1	1	250	1	1	1106	0		0	0	0	0	0	0	0	0	1	0	0	46.8414	50.2602
38	90	1	1	57	1.42	28.27	3	0	0	0	1	0	0	36	5.7	0.4	72	88	1	0	0	0	0	4		1	0.75	865	1	865	0	0	1	2	1	3	0	0	1	0	0	54.8155	70.1736
40	85	1	1	80	1.5	35.56	4	0	0	0	0	0	0	20.5	2.1	0.4	72	98	0	0	0	1	0	1		1	0.77	2036	0		0	0	0	0	0	0	0	0	0	1	0	58.3039	70.4059
43	79	2	1	84	1.71	28.73	3	0	1	0	0	0	0	12.6	11.2	0.7	44	48	1	0	1	0	0	1	200	1	1.12	1104	0		0	0	0	0	0	0	0	0	0	1	0	37.9448	45.8594
44	82	1	1	60	1.6	23.44	2	0	0	1	1	0	0	23	4.3	0.5	76	61	1	1	1	0	0	1		1	0.74	1736	0		0	0	0	0	1	2	0	0	1	0	0	57.9842	75.4445
45	90	2	1	85	1.82	25.66	3	1	0	1	1	0	0	9	5.2	0.7	64	82	1	0	1	1	0	1		1	1.67	1239	1	1239	1	0	0	0	0	0	0	0	0	1	0	29.8181	26.1885
46	80	1	1	88	1.65	32.32	2	1	0	0	1	0	0	9.8	4.1	0.7	73	49	0	0	0	1	0	2		1	1.03	1785	1	1785	0	0	0	0	0	0	0	0	0	1	0	30.5812	51.2991
47	94	2	1	64	1.56	26.3	3	1	1	0	1	1	0	34	20.3	0.3	61	53	1	0	1	0	1	1		1	2.16	959	1	959	1	0	0	0	1	2	1	1	0	1	0	23.2567	18.656
50	82	1	1	51	1.5	22.67	3	0	0	1	1	0	0	29.4	6.9	0.5	34	50	1	1	1	1	0	2	120	1	0.8	1100	0		0	0	0	0	0	0	0	0	1	0	0	52.4238	68.6583
51	87	1	1	66	1.6	25.78	1	0	0	0	0	0	0	12	16.1	0.5	65	64	0	0	0	1	0	2	130	1	1.2	1098	0		0	0	0	0	0	0	0	0	1	0	0	45.1057	40.6018
52	87	1	1	62	1.6	24.22	2	0	0	0	1	0	0	12	4.7	0.7	78	55	0	0	1	1	0	1		1	2.21	1627	0		0	0	0	0	0	0	0	0	0	0	1	50.0093	19.4046
53	85	1	1	60	1.6	23.44	3	0	0	0	1	0	0	16.2	4.7	0.4	44	61	1	1	0	1	0	1		1	1.23	1528	0		0	0	1	2	1	1	0	0	0	1	0	44.7581	39.9651
54	79	1	1	50	1.58	20.03	3	0	1	0	0	0	0	26	12.6	0.7	75	42	0	0	1	0	1	1		1	1.45	1527	1	1527	0	0	0	0	0	0	0	0	0	1	0	34.744	34.1654
55	82	2	1	96	1.82	28.98	3	0	0	1	1	0	0	17.2	4.6	0.9	70	35	0	0	0	0	0	1		1	2.26	218	1	218	0	0	0	0	1	2	0	0	0	0	0	25.3021	19.216
56	87	2	1	65	1.7	22.49	3	1	0	0	1	0	1	46	7.2		54	15	1	0	1	0	0	1		1	1.65	1443	0		0	0	0	0	0	0	0	0	0	0	1	30.9514	27.1387
58	89	2	1	90	1.84	26.58	3	1	0	1	1	1	1	62.9	6.9	0.8	50	44	0	1	0	0	0	1		1	1.38	1214	1	1214	0	0	0	0	0	0	1	2	1	0	0	34.7287	33.2133
59	79	2	1	65	1.69	22.76	3	1	0	1	1	0	1	32.8	6.3	0.6	43	54	1	1	1	1	0	1		1	1.23	1339	0		0	0	0	0	0	0	0	0	0	1	0	36.5898	40.9485
60	62	2	1	76	1.82	22.94	3	1	1	0	0	0	0	8.3	3.9	0.6	19	32	1	1	1	1	0	1	100	1	1.65	1165	0		0	0	0	0	0	0	0	0	0	0	0	29.1187	32.3488
62	89	1	1	65	1.52	28.13	4	1	0	0	1	0	1	10.7	5	0.7	73	45	1	1	1	0	1	1		1	0.97	1626	0		0	0	0	0	0	0	0	0	0	1	0	45.9884	51.7805
63	87	2	1	75	1.65	27.55	3	0	1	0	0	0	0	13.9	22.5	0.8	64	52	0	0	0	0	0	1	380	1	0.91	1120	0		0	0	0	0	0	0	0	0	0	1	0	52.235	55.7245
65	88	2	1	70	1.7	24.22	4	1	0	0	1	0	1	22.3	6.5	0.6	48	49	0	1	0	1	0	1	150	1	1.1	35	1	35	0	0	0	0	1	2	0	0	1	1	0	49.3715	43.998
67	83	2	1	72	1.68	25.51	2	1	0	0	1	0	0	6.6	2.6	0.6	72	76	0	1	0	0	0	2	300	1	1.27	297	1	297	1	0	1	3	0	0	0	0	0	0	0	50.5249	38.3029
72	87	1	1	106	1.63	39.9	3	0	0	0	0	0	0	30.4	5	0.5	69	60	0	0	0	0	1	1		1	1.9	44	1	44	1	0	1	5	1	1	0	0	1	1	1	31.0014	23.295
74	77	2	1	113	1.78	35.66	3	1	0	1	1	0	1	16.5	2.2		70		1	0	1	1	0	1		1	1.3	1876	0		0	0	0	0	0	0	0	0	0	0	0	38.8398	38.8398
75	83	1	1	80	1.52	34.63	3	0	0	0	1	0	0	5.7	3.5	0.5	74	76	0	1	1	1	0	1		1	1.6	1480	0		0	0	0	0	0	0	0	0	0	0	0	46.3911	29.4915
78	73	2	1	78	1.65	28.65	3	1	0	0	0	1	1	27.4	2.4	0.5	60	69	1	0	0	1	1	1		1	1.3	1464	0		0	0	0	0	0	0	0	0	1	0	0	39.9466	39.9466
82	77	1	1	68	1.54	28.67	3	1	0	0	1	0	0	11	3.8	0.4	73	57	1	0	0	1	0	2		1	1.3	1097	0		0	0	0	0	0	0	1	2	1	1	0	54.2978	39.5389
83	81	2	1	74	1.69	25.91	2	1	0	0	1	0	0	28	2.3	0.5	71	45	0	0	0	1	0	1		1	1.2	1100	0		0	0	0	0	0	0	0	0	1	0	0	34.5273	41.6008
84	74	1	1	92	1.62	35.06	3	0	1	0	1	0	0	18.2	4.3	0.7	70	72	1	0	1	0	0	2		1	1.2	1069	0		0	0	0	0	0	0	0	0	1	0	0	36.9204	44.4841
85	77	1	1	89	1.5	39.56	3	0	0	1	1	0	0	13.2	2.4	0.3	68	55	1	1	0	0	1	1	120	1	1.4	1098	0		0	0	0	0	0	0	0	0	1	0	0	43.5564	36.1505
86	81	2	1	66	1.68	23.38	2	1	0	1	1	0	0	6.2	3.3	0.4	72	60	0	0	0	1	0	1	110	1	1.2	1197	0		0	0	0	0	0	0	0	0	0	0	0	41.6008	41.6008
87	80	1	1	82	1.55	34.13	3	1	0	1	0	0	0	11.6	19.1		50	42	1	0	1	0	0	1	250	1	3.6	259	1	259	0	0	0	0	0	0	0	0	0	1	0	43.0818	11.2995
89	79	2	1	111	1.7	38.41	4	1	1	1	1	0	0	8.4	4.8	0.8	72	56	1	0	1	1	0	1	250	1	1.6	1153	0		0	0	0	0	0	0	0	0	1	0	0	59.7385	29.7956
90	93	1	1	45	1.4	22.96	3	0	0	0	1	0	0	45.8	13.5	0.8	68	45	1	1	1	0	1	6	150	1	1.41	728	0		0	0	0	0	0	0	0	0	1	0	0	34.6894	32.0306
91	93	2	1	82	1.72	27.72	3	1	0	1	0	0	0	30	18.1	0.4	40	43	0	0	1	1	0	2	180	1	3.33	832	1	832	0	0	1	3	1	1	1	1	0	0	1	12.9951	11.1324
92	87	2	1	66	1.74	21.8	3	1	0	1	1	1	0	9.1	9.1	0.6	82	78	1	0	1	0	0	1		1	1.4	1044	0		0	0	0	0	0	0	0	0	1	1	0	36.2051	33.1023
94	96	2	1	90	1.82	27.17	4	1	1	1	0	0	1	84.3	35.5	0.8	34	16	1	0	1	0	1	1		1	3.6	14	1	14	0	0	0	0	0	0	0	0	0	1	0	16.1955	9.91975
95	85	1	1	65	1.6	25.39	3	0	0	0	1	0	0	20.5	18.5	0.7	60	75	1	1	0	1	1	2	200	1	1	1442	0		0	0	0	0	0	0	0	0	1	0	0	51.3306	51.3306
96	86	1	1	52	1.49	23.42	2	0	0	0	1	0	0	21.6	9	0.5	65	69	1	1	1	1	0	2	120	1	1.3	1528	0		0	0	0	0	1	3	0	0	0	0	0	25.0439	37.1166
99	83	2	1	67	1.72	22.65	4	1	0	0	0	0	1	40.8	13.8	0.7	38	61	0	1	0	0	1	1		1	1.3	1182	0		0	0	0	0	0	0	0	0	0	1	0	37.2368	37.2368
101	77	2	1	78	1.74	25.76	3	0	1	0	1	0	0	34.6	7.5	0.6	40	49	1	0	1	1	0	1		1	1.4	967	0		0	0	0	0	0	0	0	0	0	0	0	32.6693	35.5113
103	69	2	1	82	1.61	31.63	3	1	0	0	0	0	0	23	12	0.8	36	30	0	0	0	1	1	1	90	1	2.7	1441	0		0	0	0	0	0	0	0	0	0	0	1	25.9674	16.9794
104	76	1	1	58	1.55	24.14	3	0	1	0	0	0	0	22.8	13.1	0.6	61	61	0	0	0	1	0	1		1	1.2	1239	0		0	0	0	0	0	0	0	0	1	0	0	43.8635	43.8635
106	80	2	3	95	1.8	29.32	4	1	0	1	0	1	1	34.3	19.7	0.8	48	29	0	0	0	1	0	6		1	1.5	1061	0		0	0	1	2	0	0	0	0	0	1	0	41.8941	31.9881
107	85	2	1	58	1.56	23.83	3	1	0	1	0	0	1	33.6	29	0.8	77	51	1	0	0	0	0	1		1	2.2	41	1	41	0	0	0	0	0	0	0	0	0	0	0	28.5659	19.4375
108	84	1	1	70	1.49	31.53	3	1	0	0	0	0	0	51.8	6.4	0.5	48	39	1	1	1	1	1	1	150	1	1.1	44	1	44	1	0	1	3	0	0	0	0	0	0	0	48.1762	46.0663
109	95	2	1	60	1.72	20.28	4	1	0	0	1	0	0	51.8	8.5	0.5	48	46	1	1	1	1	1	1	350	1	1.45	415	1	415	0	0	0	0	0	0	0	0	0	1	0	31.0253	29.9935
110	89	2	1	70	1.7	24.22	3	0	0	0	0	0	0	29.4	6.4	1.1	64	46	1	1	0	0	0	2	225	1	1.8	1108	1	1108	1	0	0	0	0	0	0	0	0	0	0	18.8989	24.088
111	79	2	3	47	1.67	16.85	3	1	1	1	1	1	0	26.8	13.9	0.8	45	48	1	0	1	1	1	6	140	1	2	13	1	13	1	0	0	0	1	2	1	1	1	0	0	32.2136	22.7503
112	86	1	1	69	1.6	26.95	3	0	0	0	1	0	0	11.3	3.5	0.5	67	69	1	0	1	0	0	2	100	1	1.8	1478	0		0	0	1	2	0	0	0	0	0	1	0	40.888	25.0439
113	86	1	1	75	1.6	29.3	3	1	0	0	1	0	0	40.3	5	0.7	65	73	1	1	1	1	0	2	160	1	0.6	1336	1	1336	1	0	0	0	1	1	0	0	1	0	0	50.9713	82.533
114	88	1	1	56	1.55	23.31	3	1	0	0	1	0	0	45.1	7.7	0.8	65	41	1	0	1	1	0	2	150	1	1.7	1481	0		0	0	0	0	1	2	1	1	1	0	0	50.2602	26.4613
115	83	1	1	65	1.54	27.41	4	0	0	0	1	0	0	30.3	7.1	0.4	65	62	0	0	1	0	1	2	180	1	2.7	284	1	284	1	0	0	0	0	0	0	0	1	0	0	21.2283	15.666
116	61	1	1	66	1.5	29.33	4	1	0	1	1	0	0	29.9	6.2	0.6	30	37	1	1	1	0	1	2	150	1	1.2	1513	0		0	0	0	0	0	0	0	0	0	0	0	44.2422	48.7376
117	86	2	1	95	1.78	29.98	4	1	1	1	1	0	0	21.3	6.6	0.7	50	42	1	0	1	1	0	2	150	1	2.5	3	1	3	1	0	0	0	0	0	0	0	1	0	0	36.4603	16.5374
118	80	1	1	67	1.45	31.87	3	0	0	0	1	0	0	7.9	4.3	0.5	71	48	1	1	1	0	0	1	100	1	3.8	9	1	9	1	0	0	0	1	1	1	1	0	0	1	30.1196	10.5845
119	92	1	1	56	1.56	23.01	3	0	0	0	0	0	0	16	6.5	0.5	70	63	0	0	1	0	0	1	160	1	0.68	503	1	503	0	0	0	0	0	0	0	0	0	0	0	47.7116	75.9346
120	87	1	1	55	1.53	23.5	4	1	0	0	1	0	0	17.3	10.4	0.5	31	32	0	0	1	0	0	1		1	1.1	180	1	180	1	1	0	0	0	0	0	0	1	0	0	57.4905	45.1057
126	73	2	1	81	1.68	28.7	1	1	1	1	1	1	0	21.1	4.6	0.8	78	47	0	1	0	1	1	1	200	1	1.3	311	1	311	0	0	0	0	1	1	0	0	0	0	0	44.0056	39.9466
127	86	2	2	79	1.72	26.7	3	1	0	0	1	0	0	12.3	14.7	0.9	47	44	1	1	1	1	0	2	150	1	2	1093	0		0	0	0	0	1	3	0	0	1	1	0	30.5526	35.4105
130	80	1	1	54	1.55	22.48	3	0	0	0	1	0	0	14.2	16.7	0.6	62	70	1	0	1	1	0	1	100	1	1.6	616	0		0	0	0	0	1	2	0	0	1	0	0	42.6481	30.1196
131	88	1	1	54	1.6	21.09	2	0	0	0	0	0	0	12.8	22.2	0.7	66	50	1	1	1	1	0	2	100	1	1	1064	0		0	0	0	0	0	0	0	0	1	0	0	36.5988	50.2602
132	71	2	1	66	1.66	23.95	4	1	1	1	1	1	0	23.8	19.2	0.6	70	43	1	0	0	1	1	2	210	1	6.5	49	1	49	1	0	0	0	0	0	0	0	0	0	0	9.02829	5.78798
133	84	1	1	73	1.65	26.81	3	1	0	0	0	0	0	31.8	21.1	0.5	44	74	1	1	1	1	0	1	100	1	1	1096	0		0	0	0	0	0	0	0	0	0	1	0	31.6616	51.6925
134	85	2	1	46	1.59	18.2	3	1	1	0	0	0	0	35.1	8.9	0.7	47	52	0	0	1	1	1	2	200	1	1.9	27	1	27	1	0	0	0	1	2	0	0	1	0	1	40.4481	23.2068
136	81	1	1	55	1.54	23.19	3	0	0	0	1	0	0	15	3.9	0.5	73	77	1	0	1	1	0	2	140	1	0.7	1461	0		0	0	0	0	0	0	0	0	0	1	0	52.7934	81.2561
137	87	1	1	55	1.5	24.44	4	1	0	0	1	0	0	44.6	13.1	0.9	65	43	1	1	1	1	1	2	200	1	1.8	1379	0		0	0	0	0	1	2	0	0	0	0	0	28.6744	24.8686
138	84	2	1	66	1.56	27.12	3	1	0	1	1	1	1	42.3	11.4	0.5	58	31	1	1	1	1	0	2	130	1	1.2	1436	1	1436	1	0	0	0	0	0	0	0	0	0	0	26.7342	40.7333
139	81	1	1	63	1.6	24.61	3	0	0	1	1	0	0	31.5	4.9	0.7	67	44	1	0	1	1	1	2	150	1	0.9	1478	0		0	0	0	0	0	0	0	0	1	1	0	52.7934	59.9653
141	86	1	1	76	1.55	31.63	3	1	0	0	1	0	0	11.4	7.1	0.8	67	69	0	0	1	1	0	2	150	1	1.8	379	0		0	0	0	0	0	0	0	0	1	0	0	28.8765	25.0439
142	78	2	1	68	1.69	23.81	3	0	0	1	1	0	0	7.6	3.2	0.9	34	26	1	1	1	1	0	2	200	1	1.8	1814	0		0	0	0	0	0	0	0	0	0	0	0	32.4407	26.0231
143	80	1	1	65	1.5	28.89	3	1	0	0	0	0	0	15.6	14.9	0.7	63	60	0	0	0	0	1	2	140	1	1.2	1096	0		0	0	0	0	0	0	0	0	1	1	0	42.6481	42.6481
144	88	1	1	75	1.68	26.57	2	0	0	0	0	0	0	13.5	4.6	0.7	71	62	1	1	0	1	0	2	120	1	1.1	1101	0		0	0	1	3	0	0	0	0	1	1	0	40.3176	44.7899
145	70	2	1	81.5	1.7	28.2	3	1	0	1	1	0	1	20.6	17	0.5	25	25	1	1	1	1	0	2	150	1	1.4	1666	0		0	0	0	0	0	0	0	0	0	0	0	31.7402	37.3011
146	82	1	1	60	1.6	23.44	3	0	0	0	1	0	0	8.4	3.4	0.8	66	51	1	0	1	1	0	2	200	1	1	575	1	575	1	0	0	0	0	0	0	0	0	0	0	52.4238	52.4238
147	89	1	1	65	1.55	27.06	3	1	0	0	0	0	0	25.3	4.8	0.5	59	80	0	1	0	1	1	2	150	1	1	1483	0		0	0	0	0	0	0	0	0	1	0	0	49.9084	49.9084
149	76	1	1	65	1.63	24.46	3	1	0	1	1	0	0	9.2	14.6	0.8	44	40	0	1	1	1	0	2	50	1	1.3	225	1	225	1	0	0	0	0	0	0	0	1	0	0	26.8664	39.8177
150	83	2	1	69	1.71	23.6	3	1	0	0	1	0	0	7	2.7	0.8	69	58	1	0	1	1	0	2	120	1	1.2	1096	0		0	0	0	0	0	0	1	2	1	0	0	51.1364	41.0204
154	75	2	1	85	1.7	29.41	3	1	1	1	1	0	1	27.6	9.2	0.9	61	46	1	0	1	1	0	2		1	2.9	10	1	10	0	0	0	0	0	0	0	0	0	1	0	33.1316	14.9313
156	80	1	1	56	1.56	23.01	4	1	0	0	1	0	0	51.6	11.5	0.5	26	63	1	0	1	0	1	2	220	1	0.9	1096	0		0	0	0	0	0	0	0	0	1	0	0	16.7466	60.3881
157	87	2	1	62	1.65	22.77	3	1	1	1	1	0	0	8.9	12.1	0.5	71	80	1	1	0	1	0	1	150	1	2.3	112	1	112	0	0	0	0	0	0	0	0	0	0	0	33.1023	18.1634
158	85	2	1	54	1.68	19.13	2	1	0	0	0	0	1	40.8	11.5	0.7	35	34	1	1	1	1	1	2	120	1	1.5	1080	0		0	0	0	0	0	0	0	0	0	0	0	26.547	30.8841
159	61	2	1	60	1.69	21.01	3	1	0	0	1	0	0	16.2	1.6	0.5	27	23	1	1	1	1	1	1	100	1	1.8	1103	0		0	0	1	2	0	0	0	0	1	1	0	47.8759	29.3239
160	65	1	1	56	1.52	24.24	4	0	0	0	0	0	0	16.9	3.3	0.4	30	63	1	1	1	1	1	2	100	1	1.1	1065	0		0	0	0	0	1	3	1	2	1	0	0	47.3872	52.6439
161	78	1	1	90	1.62	34.29	1	1	0	0	1	0	0	7	1.9	0.8	65	72	0	0	0	1	0	2	200	1	1	1087	0		0	0	0	0	0	0	0	0	0	1	0	48.0494	53.9178
162	91	2	1	72	1.6	28.12	3	1	0	0	0	0	0	11.4	20.5	0.6	61	66	0	0	1	0	0	2	125	1	1.2	1434	0		0	0	0	0	0	0	0	0	0	0	0	33.9355	38.7788
163	92	1	1	62	1.55	25.81	3	0	0	1	1	0	0	16.9	12.4	0.6	67	71	1	1	0	1	0	2	100	1	1	1089	0		0	0	0	0	0	0	0	0	1	1	0	48.8676	48.8676
164	83	1	1	65	1.5	28.89	3	1	0	1	1	0	0	10.1	6.4	0.5	68	62	1	0	1	1	0	2	130	1	1.2	1103	0		0	0	0	0	0	0	0	0	1	0	0	46.3911	41.7588
165	82	2	1	76	1.74	25.1	3	1	0	1	1	0	0	9.7	18	0.7	48	38	0	0	1	1	0	2	95	1	1	829	1	829	1	0	0	0	0	0	0	0	1	0	0	34.2856	51.4969
166	84	2	1	59	1.6	23.05	3	1	0	0	1	0	0	13.4	19.5	0.5	64	67	1	0	1	1	0	2	110	1	1.7	1139	0		0	0	0	0	0	0	0	0	0	0	0	24.9491	26.7342
167	88	1	1	62	1.62	23.62	3	0	0	0	1	1	0	14.3	6.7	0.7	70	56	1	0	1	0	0	2	130	1	1	510	0		0	0	0	0	1	3	1	2	1	0	0	50.2602	50.2602
168	80	2	1	76	1.7	26.3	3	1	0	1	1	0	0	14.1	18	0.7	63	69	0	0	0	0	0	1	120	1	0.8	1091	0		0	0	0	0	0	0	0	0	1	0	0	59.3203	71.7911
169	85	2	1	61	1.68	21.61	4	1	0	0	0	0	0	48.9	7.2	0.5	49	57	1	1	1	0	0	1	130	1	1.9	1335	0		0	0	0	0	0	0	0	0	1	1	0	20.562	23.2068
172	73	2	1	84	1.76	27.12	3	1	0	0	0	0	1	9.5	2.2	0.7	68	56	1	1	0	0	0	2	150	1	1.5	1105	0		0	0	0	0	0	0	0	0	0	0	0	44.0056	33.6003
173	75	1	1	44	1.62	16.77	3	0	0	0	0	0	0	15	14.1	0.6	76	75	0	1	1	0	0	1		1	2.3	204	1	204	1	0	1	5	1	1	0	0	0	1	0	33.7279	20.1166
176	78	2	1	80	1.73	26.73	1	1	0	0	0	0	0	10.3	1.7	0.7	68	53	0	0	0	1	0	1	300	2	0.96	705	0		0	0	0	0	0	0	0	0	0	0	0	52.9644	55.644
177	67	2	1	92	1.68	32.6	3	1	0	1	0	0	1	9.7	2		44	44	0	1	1	1	0	1	190	2	1.13	714	0		0	0	0	0	0	0	0	0	0	0	0	57.2193	49.3595
178	80	1	1	54	1.6	21.09	3	0	1	0	0	1	0	21.3	6.6	0.9	77	51	1	1	1	1	0	1		1	1.76	1112	0		0	0	0	0	0	0	0	0	0	0	0	43.0818	26.8414
179	89	2	1	97	1.76	31.31	3	0	0	0	1	1	0	17.8	4.1	0.7	54	40	1	0	1	1	0	1		1	0.99	1107	0		0	0	0	0	0	0	0	0	0	0	0	42.7485	49.6253
180	103	1	1	39	1.5	17.33	3	1	0	0	1	0	0	28.5	17.1	0.6	68	40	0	0	0	0	1	1	110	1	0.9	1204	1	1204	0	0	0	0	0	0	0	0	1	0	0	45.2338	51.3788
182	86	2	1	56	1.55	23.31	3	0	0	0	0	0	0	17	23.7	0.7	76	54	1	1	1	0	0	1	130	1	1.2	1666	0		0	0	0	0	0	0	0	0	0	0	0	44.6205	40.165
183	92	2	1	73	1.7	25.26	3	1	0	0	0	1	1	39.2	32.1	0.7	35	45	1	0	1	1	0	1		1	1.9	1665	1	1665	1	0	0	0	0	0	0	0	0	1	0	42.7789	22.0933
184	83	2	1	96	1.75	31.35	4	1	0	0	1	0	0	18.2	16.8	0.8	32	26	1	1	1	1	1	1	60	1	2.3	1325	0		0	0	0	0	0	0	0	0	0	0	0	17.7441	18.6811
187	76	2	1	77	1.78	24.3	3	1	0	0	0	0	1	16.6	3.3	0.5	28	45	0	0	1	1	0	1	100	1	1	1266	0		0	0	0	0	0	0	0	0	0	0	0	47.8676	53.7138
188	73	2	1	79	1.76	25.5	4	0	0	0	0	0	0	10.7	18.8	0.7	20	16	1	1	1	1	0	1	120	1	1.6	1298	0		0	0	0	0	0	0	0	0	0	1	0	31.0783	31.0783
189	89	1	1	71	1.64	26.4	3	1	1	0	1	0	0	26.2	28.4	0.8	60	47	1	1	1	1	0	1	250	1	1.8	5	1	5	1	0	0	0	0	0	0	0	1	0	0	33.228	24.5216
190	81	2	1	70	1.66	25.4	3	1	0	1	1	0	0	10.2	3.4		65	69	0	0	0	1	0	1		1	1.11	533	1	533	0	0	0	0	0	0	0	0	0	0	0	35.4435	45.7126
191	81	2	1	77.9	1.8	24.04	4	1	0	1	1	0	1	40.3	6.6	0.5	30	23	1	1	1	1	1	1		1	1.55	371	0		0	0	0	0	0	0	0	0	0	0	0	29.3799	30.5296
192	82	1	1	87	1.6	33.98	3	1	0	0	0	1	0	16	16.8	0.7	57	63	0	0	0	0	0	1	120	1	0.9	106	1	106	1	0	0	0	0	0	0	0	0	1	0	59.5456	59.5456
193	89	2	1	88	1.7	30.45	3	0	0	0	1	0	0	14.7	6.2	0.8	47	35	0	1	1	0	0	1	100	1	1.96	348	1	348	0	0	0	0	0	0	0	0	0	0	0	16.0373	21.7314
194	67	2	1	69	1.7	23.88	3	1	0	0	0	0	0	13.3	11.5	0.6	76	61	1	0	1	0	0	1		1	1.4	379	1	379	1	0	0	0	0	0	0	0	1	0	0	41.6663	38.0955
195	84	2	1	80	1.77	25.54	4	1	1	0	0	0	1	41.9	25.1	0.6	55	29	1	1	0	0	1	1	100	1	1.2	458	1	458	0	0	0	0	0	0	0	0	0	0	0	40.7333	40.7333
196	73	2	1	75	1.74	24.77	1	0	0	1	0	0	0	7.1	3.3	1	62	59	0	0	0	0	0	1	120	1	4.5	1459	0		0	0	0	0	0	0	0	0	0	1	0	18.1188	8.90233
197	71	2	1	95	1.7	32.87	3	0	0	0	1	0	0	10.3	3.5	0.8	53	42	0	1	1	0	0	5	125	1	1.3	545	1	545	0	0	0	0	0	0	0	0	0	0	0	44.6282	40.5118
199	87	1	1	58	1.65	21.3	3	0	0	1	1	0	0	12	5.7	0.6	92	64	1	0	1	1	0	1	160	1	1.3	1193	0		0	0	0	0	0	0	0	0	1	0	0	57.4905	36.8568
200	87	1	1	60	1.6	23.44	3	0	0	1	1	0	0	15.7	22.1	0.7	65	63	0	0	0	0	0	1		1	0.8	1731	0		0	0	0	0	0	0	0	0	0	0	0	57.4905	66.2887
201	89	1	1	45	1.51	19.74	3	1	0	0	0	0	0	13.5	31	0.6	55	80	0	0	0	1	0	1	100	1	0.8	1500	0		0	0	0	0	0	0	0	0	0	0	0	56.6884	65.3639
203	80	1	1	61	1.61	23.53	4	1	0	0	0	0	0	11.5	4.9	0.7	47	29	0	0	0	1	0	1	110	1	1.3	723	0		0	0	0	0	0	0	0	0	1	0	0	47.3791	38.7144
205	91	2	1	67	1.69	23.46	3	0	0	0	0	0	0	19.9	6.4	0.6	58	76	1	1	1	0	0	1	110	1	1.2	1048	0		0	0	0	0	0	0	0	0	1	0	0	43.0805	38.7788
206	76	2	1	80	1.8	24.69	4	1	1	0	1	1	1	50.8	5.7	0.7	58		1	0	1	1	1	1		1	3.4	31	1	31	1	1	0	0	0	0	0	0	1	0	1	22.957	12.2328
207	74	1	1	98	1.58	39.26	4	1	0	1	1	0	0	6.8	20.4	0.9	78	50	1	0	0	0	0	1		1	1.3	1274	0		0	0	0	0	0	0	0	0	1	0	0	36.9204	40.381
209	84	1	1	70	1.6	27.34	3	0	0	0	1	0	0	41.4	28.4	0.6	36	48	0	0	1	0	1	1		1	0.9	257	1	257	1	0	1	5	1	1	0	0	0	0	0	37.6417	58.7149
211	80	1	1	80	1.66	29.03	3	1	0	0	1	0	0	37	17.4	1	57	36	0	1	1	1	0	1	250	1	2.5	1175	0		0	0	0	0	1	2	0	0	0	0	0	27.9909	17.5599
213	81	1	3	51	1.5	22.67	3	0	0	0	0	0	0	15.9	5.4	0.5	67	84	0	1	0	0	0	2	160	1	0.9	981	0		0	0	0	0	0	0	0	0	0	0	0	38.4434	59.9653
214	71	1	4	50	1.5	22.22	4	0	1	0	1	0	0	31.3	15.6	0.5	65	69	1	0	1	0	1	1	150	1	1.45	118	1	118	0	0	0	0	0	0	0	0	1	1	0	32.0853	36.1404
216	80	2	1	88	1.67	31.55	2	0	0	0	1	0	0	9	2.7		63	66	0	1	1	0	0	1	400	2	1.31	733	0		0	0	0	0	0	0	0	0	0	0	0	33.0506	37.6792
218	83	2	1	74	1.65	27.18	4	1	0	0	1	0	1	17.1	5	0.5	55	40	1	0	0	1	0	1	200	2	1	742	0		0	0	0	0	0	0	0	0	0	0	0	38.6707	51.1364
219	91	2	1	81	1.7	28.03	3	0	0	0	0	0	0	19.9	17.2			70	0	0	0	1	0	1	400	2	1	691	0		0	0	0	0	0	0	0	0	0	1	0	50.7877	48.342
220	75	2	1	88	1.73	29.4	3	1	0	1	1	0	0	17.5	8.4	0.7	37		0	0	1	1	0	1	350	1	1.6	1931	0		0	0	0	0	0	0	0	0	0	0	0	30.6447	30.6447
222	80	2	1	86	1.78	27.14	3	0	0	0	1	1	0	5.8	3.9	0.5	67	61	0	0	0	1	0	1		1	1.6	576	1	576	1	0	0	0	0	0	1	2	0	0	0	38.0299	29.587
225	83	2	1	93	1.7	32.18	2	1	0	1	1	1	0	12.7	9.7	0.8	72	52	1	1	0	1	0	1	200	1	2.8	1119	0		0	0	0	0	0	0	0	0	0	0	0	26.9226	14.7271
227	83	1	1	76.9	1.62	29.3	4	1	0	0	1	0	0	64.8	7.3	0.5	49	41	1	0	1	1	0	1	150	1	1.4	126	1	126	0	0	0	0	0	0	0	0	1	1	0	37.9071	34.6585
228	75	1	1	45	1.44	21.7	1	1	0	0	1	1	0	7.7	5.5	0.5	58	63	0	0	1	1	0	1	250	1	0.9	494	1	494	0	0	0	0	0	0	0	0	0	0	0	55.0661	62.5468
229	85	1	1	53	1.52	22.94	3	1	0	0	0	1	0	11.1	5.1	1	64	47	0	0	0	0	1	1		1	0.6	1187	0		0	0	0	0	0	0	0	0	0	1	0	58.3039	83.1148
231	89	2	1	61	1.58	24.44	4	1	0	0	1	0	0	4.2	7.3				0	0	0	1	0	1		1	1.84	893	0		0	0	0	0	0	0	0	0	0	0	0	23.0022	23.4564
232	89	2	1	70	1.69	24.51	2	1	0	0	1	0	0	17.8	4.9	0.7	65	52	1	1	1	1	0	1		1	1.2	1129	0		0	0	0	0	1	2	1	1	0	1	0	47.3048	39.3274
233	86	2	1	89	1.67	31.91	2	1	1	0	1	1	0	18	14	0.8	50	50	1	0	0	1	0	1	240	1	1.1	754	0		0	0	0	0	0	0	0	0	0	0	0	56.872	44.6205
234	69	2	1	82	1.68	29.05	3	1	0	0	1	0	1	7.5	1.9			45	0	0	0	0	0	1		1	1.7	774	1	774	0	0	0	0	0	0	1	2	1	0	0	45.2596	29.7049
235	76	2	1	85	1.74	28.08	3	0	1	1	0	0	0	7.2	16.5	0.9	63	42	0	0	0	0	0	1	300	1	1.54	817	1	817	1	0	1	3	1	2	0	0	1	0	0	47.8676	31.8693
236	84	1	1	70	1.55	29.14	3	0	0	0	1	0	0	9.5	3.8	0.6	67	45	0	1	1	1	0	2	130	2	0.9	743	0		0	0	0	0	0	0	0	0	0	0	0	40.2469	58.7149
237	81	2	1	58	1.73	19.38	3	0	0	0	1	0	0	16.5	5.1	0.6	22	32	1	0	1	0	0	2		1	1.3	658	0		0	0	1	2	0	0	0	0	0	0	0	25.4805	37.7637
239	81	1	1	70	1.56	28.76	3	0	0	1	0	0	0	12.3	3.7	0.7	19	45	1	0	1	1	0	2	150	2	1.1	736	0		0	0	0	0	0	0	0	0	0	0	0	47.0474	47.0474
240	82	2	1	93	1.71	31.8	3	0	0	1	1	0	0	10.4	3.4	0.5	71	81	0	1	0	0	1	1		1	1.3	836	1	836	0	0	1	2	0	0	0	0	1	0	0	45.892	37.4993
241	83	1	1	55	1.6	21.48	3	0	0	0	1	0	0	18.6	6.5	0.5	67	49	1	0	0	1	1	2	150	2	1.1	973	0		0	0	1	3	0	0	0	0	1	0	0	53.344	46.3911
242	84	2	1	51	1.69	17.86	3	1	0	0	0	1	1	52.1	19.4	0.5	44	47	0	1	1	1	1	1	160	1	0.7	757	0		0	0	0	0	0	0	0	0	1	0	0	57.6767	86.6591
243	87	2	1	76	1.78	23.99	4	1	0	1	1	1	1	29	10.6	0.8	47	31	0	1	0	0	0	1	153	1	1	821	0		0	0	0	0	0	0	0	0	0	1	0	56.4739	49.7196
244	89	1	1	60	1.53	25.63	3	0	0	0	0	0	0	19.3	6.1	0.5	46	56	0	1	1	1	0	2	140	2	1.4	671	0		0	0	0	0	0	0	0	0	0	0	0	36.3426	33.228
245	67	2	1	76	1.67	27.25	2	1	0	1	1	0	1	6.6	2.9	0.6	66	45	1	1	0	0	0	1	200	1	1.5	665	0		0	0	0	0	0	0	0	0	1	0	0	38.0955	35.0468
246	83	1	1	56	1.55	23.31	3	0	0	0	0	0	0	29.6	9.5	0.7	72	61	1	1	0	1	1	1	80	1	1	1093	0		0	0	0	0	0	0	0	0	1	0	0	52.0569	52.0569
247	68	2	4	60	1.6	23.44	3	0	0	0	0	0	0	18.2	5.8		39	79	0	0	1	1	0	2	150	1	3.9	2	1	2	1	0	0	0	0	0	0	0	0	0	1	20.7569	10.9621
248	76	1	1	76	1.6	29.69	2	1	0	1	1	0	0	17	1.9	0.8	39	27	1	1	0	1	0	1	225	2	1.1	834	0		0	0	0	0	1	3	0	0	1	0	0	58.1789	48.7292
249	78	2	1	80	1.75	26.12	3	0	1	0	1	0	0	37.1	18	0.6	35	38	1	0	1	1	1	1	150	1	2.4	337	1	337	0	0	0	0	0	0	0	0	0	1	0	38.5679	18.3784
251	95	1	2	66	1.55	27.47	3	0	0	0	1	0	0	33.5	9.3	0.4	73	84	1	0	1	0	1	1	180	1	1.7	736	1	736	1	0	1	5	1	1	0	0	0	1	0	33.9671	39.3678
252	81	1	6	80	1.6	31.25	2	1	0	1	1	0	0	17.2	4.4	0.7	77	54	0	1	0	1	0	1		1	1.2	831	0		0	0	0	0	0	0	0	0	0	1	0	52.7934	42.3496
255	73	2	1	69	1.78	21.78	4	1	0	0	1	1	0	11.8	4.8	0.7	73	48	0	1	0	1	0	1	150	1	5.8	730	0		0	0	0	0	0	0	0	0	0	1	0	6.55018	6.55018
257	75	1	1	73	1.66	26.49	3	0	0	0	1	0	0	5.9	10.9		66	45	1	0	1	0	0	1	250	1	1.3	1498	0		0	0	0	0	0	0	0	0	0	1	0	40.0984	40.0984
258	84	2	1	76	1.69	26.61	3	1	0	0	1	0	1	32.5	14.3	0.8	69	53	1	0	0	1	0	2	250	1	0.8	1002	0		0	0	0	0	0	0	0	0	1	0	0	45.2518	69.8019
259	86	2	1	68	1.7	23.53	3	1	1	1	1	0	0	13.4	28.8	0.9	71	50	1	0	1	0	0	1	300	1	1.6	1397	0		0	0	0	0	1	1	0	0	0	1	1	40.165	28.3659
260	93	1	1	68	1.65	24.98	4	1	1	0	0	0	0	36.8	47	1	80	26	0	0	1	1	0	1	300	1	1.2	7	1	7	1	0	0	0	0	0	0	0	0	0	0	32.3074	38.9261
262	81	2	1	78	1.69	27.31	4	0	0	1	1	0	0	6.2	18.6	0.5	60	77	1	0	1	0	0	1	400	1	0.8	1190	0		0	0	0	0	0	0	0	0	0	0	0	58.9051	71.2885
264	88	2	1	68	1.63	25.59	3	1	1	1	1	0	0	22.8	17.7	0.7	58		0	0	1	1	1	2	350	1	1.3	176	1	176	1	0	1	3	0	0	1	1	0	1	0	32.8706	35.9517
265	83	1	1	50	1.5	22.22	3	1	0	0	1	0	0	9.5	5.7	0.6	63	63	0	1	1	0	0	2	95	2	1.8	11	1	11	0	0	0	0	1	1	0	0	0	0	0	41.7588	25.5772
268	85	2	1	92	1.62	35.06	1	1	0	1	1	1	1	26.3	5.6	0.5	34	54	1	0	1	1	0	2	200	1	3.2	21	1	21	1	0	0	0	0	0	0	0	0	0	1	33.5707	12.3567
269	88	2	1	80	1.6	31.25	4	1	0	0	0	0	0	11	24.2		44	39	0	0	1	0	0	1	200	2	2.4	326	1	326	0	0	0	0	0	0	0	0	1	0	0	24.2578	17.1317
270	85	2	1	85	1.72	28.73	3	0	0	0	1	0	0	8.4	2.7				1	1	1	0	0	1	410	2	1.2	751	0		0	0	0	0	0	0	0	0	0	0	0	44.935	40.4481
271	92	2	1	67	1.65	24.61	2	1	1	0	0	1	0	30.3	9.8	0.7	68	66	0	0	0	0	0	1	260	1	0.99	742	0		0	0	0	0	1	1	0	0	1	1	0	48.0036	48.5904
272	91	1	1	58	1.66	21.05	4	1	0	0	1	0	0	23.6	9.5	0.7	59	49	1	1	1	0	0	1	230	2	1.4	742	1	742	1	0	0	0	0	0	0	0	0	1	0	31.4035	32.7645
273	84	2	1	61	1.64	22.68	4	1	0	0	1	0	0	19.1	12.4	0.9	47	30	0	0	1	0	0	1	126	1	2.6	738	0		0	0	0	0	0	0	0	0	0	1	0	17.9816	15.9947
274	78	2	1	62	1.67	22.23	3	1	1	0	1	0	1	60.9	29.6	0.7	22	19	1	1	1	0	1	1	180	1	1.32	654	1	654	1	0	0	0	0	0	1	1	0	0	0	44.2644	37.8626
275	53	2	1	92	1.87	26.31	3	1	0	0	0	0	0	5.9	1.5	0.9	60	40	0	0	0	0	1	1	135	2	9.48	684	0		0	0	0	0	0	0	0	0	0	0	0	3.99816	4.1619
277	70	2	1	85	1.69	29.76	2	1	0	0	1	0	1	7.9	1.9	0.7	77	43	0	1	0	1	0	1	200	2	0.82	719	0		0	0	0	0	0	0	0	0	0	0	0	56.0261	73.9955
278	82	2	1	54	1.65	19.83	3	1	0	0	1	1	1	17.1	24.8		56	43	0	1	0	1	0	1	130	2	1.1	722	0		0	0	0	0	0	0	0	0	0	0	0	44.9031	45.892
280	90	2	1	73	1.7	25.26	2	0	0	0	1	0	0	16.4	5.3	0.7	72	69	1	0	0	0	0	1		1	1.23	383	0		0	0	0	0	0	0	0	0	0	0	0	26.3794	37.9035
281	87	1	1	62	1.55	25.81	3	0	1	0	0	0	0	32.6	12.3	0.5	74	77	1	1	1	0	0	1		1	1.02	310	1	310	1	0	0	0	1	2	1	1	0	0	0	58.2723	49.4171
282	93	2	1	56	1.65	20.57	2	1	0	0	1	1	0	35.2	10.2	0.7	67	41	1	0	1	0	0	2	150	2	1.53	791	0		0	0	0	0	0	0	1	2	0	0	0	29.4334	28.5056
286	88	2	1	82	1.77	26.17	4	1	0	1	1	0	0	40.9	6.7	0.6	37	25	0	1	1	1	1	6	125	1	1.6	349	1	349	0	0	0	0	0	0	0	0	0	0	0	32.8706	27.9702
287	83	2	1	76	1.68	26.93	3	0	0	0	1	0	0	30.3	4.3	0.7	30	24	1	0	1	1	0	1	150	1	1.7	298	1	298	0	0	0	0	0	0	0	0	0	0	0	22.12	26.9226
290	76	2	1	60	1.6	23.44	2	1	0	1	0	0	1	27.8	20.1	0.7	19	22	1	0	1	1	0	1	280	2	1.2	728	0		0	0	0	0	0	0	0	0	0	0	0	43.0879	43.0879
292	88	1	1	57	1.5	25.33	4	1	0	1	1	0	1	87.8	35.6	0.5	66	38	0	0	0	0	1	2	90	1	3.8	440	1	440	0	0	0	0	0	0	0	0	1	1	0	9.69677	10.0061
293	77	1	1	80	1.56	32.87	1	0	0	0	1	0	0	8.6	2.7		71	75	0	0	0	1	0	1	140	2	1.3	734	0		0	0	0	0	0	0	0	0	0	0	0	54.2978	39.5389
294	76	2	1	99	1.77	31.6	2	1	0	0	1	0	1	49.1	2.2	0.9	49	36	1	0	1	1	0	1	150	2	1.9	343	0		0	0	0	0	0	0	0	0	1	0	0	32.8996	24.7214
295	64	2	4	71	1.62	27.05	3	0	0	1	1	0	0	9.7	1.9		73	59	1	1	1	1	0	1		2	1.2	732	0		0	0	0	0	0	0	0	0	0	0	0	58.4379	46.8775
296	80	1	1	76	1.52	32.89	3	0	0	0	1	0	0	16.3	3.4	0.7	71	85	0	1	1	1	0	1	225	2	1.2	730	0		0	0	0	0	0	0	0	0	0	0	0	52.5298	42.6481
297	70	2	1	57	1.64	21.19	4	1	0	0	1	0	1	27.5	7.2	0.6	28	37	1	1	1	1	1	1	112	1	1	731	0		0	0	0	0	1	2	1	1	0	0	0	27.5274	56.0261
298	82	2	1	87	1.63	32.74	3	0	0	1	1	0	0	6.6	3	0.7	63	35	0	1	0	1	0	1	225	1	1.7	685	0		0	0	0	0	0	0	0	0	1	1	0	41.3096	27.1124
299	84	2	1	75	1.72	25.35	4	0	0	1	1	0	0	14.2	31.9		67	43	0	0	1	0	0	2	200	1	1.5	639	0		0	0	0	0	0	0	0	0	0	0	0	25.6363	31.1018
302	68	1	1	70	1.57	28.4	4	1	0	1	1	1	0	64.8	10.6	0.3	32	50	0	0	0	1	1	9		1	2.26	4	1	4	1	0	0	0	0	0	0	0	0	0	0	57.8415	21.5835
303	89	1	1	70	1.7	24.22	3	1	0	1	1	0	0	25.2	7.5	0.6	63	49	1	0	1	1	1	2		1	0.88	356	1	356	0	0	0	0	0	0	0	0	1	0	0	41.2797	58.2497
304	91	1	1	51	1.52	22.07	2	0	0	0	1	0	0	6.2	8	0.5	68	67	0	1	1	1	0	1		2	1.1	686	0		0	0	0	0	0	0	0	0	0	1	0	49.2121	43.8559
305	76	2	1	103	1.75	33.63	2	0	1	0	1	0	0	10.5	3.1	0.7	39	42	1	1	1	1	0	1	120	1	0.99	743	0		0	0	0	0	0	0	0	0	1	1	0	53.7138	54.3704
306	90	2	1	67	1.7	23.18	4	1	0	0	1	0	0	15.5	7.9	0.9	30	23	1	0	1	1	0	2	150	2	1.1	741	0		0	0	0	0	0	0	0	0	0	0	0	42.9121	43.3842
307	82	1	1	52	1.5	23.11	4	0	0	1	1	1	0	13.3	14.8	0.6	45	68	1	0	1	0	0	2	370	2	1.41	68	1	68	1	0	1	3	0	0	0	0	0	0	0	23.3817	34.6037
309	81	2	1	57	1.68	20.2	4	0	1	0	0	1	0	17.2	32.1		72	35	1	1	1	0	0	1	230	1	1.71	368	0		0	0	0	0	0	0	0	0	0	1	0	34.5273	27.1106
312	71	2	1	88	1.68	31.18	1	1	0	1	1	0	0	3.2	1.9		70	71	1	0	0	1	0	1		2	1	691	0		0	0	0	0	1	3	0	0	1	0	0	55.6339	55.6339
313	90	1	4	48	1.56	19.72	3	0	0	0	1	0	0	14.3	7.4		69		1	0	0	0	0	1	250	2	0.8	806	0		0	0	0	0	0	0	0	0	0	0	0	55.5446	64.9063
315	90	1	1	90	1.66	32.66	2	0	0	0	1	0	0	23.7	5.6	0.6	64	64	0	0	1	1	0	1	200	1	1.7	637	0		0	0	0	0	1	3	1	2	1	1	0	37.1214	26.0922
317	81	1	1	60	1.5	26.67	3	1	1	0	1	1	0	21.9	5.9	0.6	71	58	1	1	1	1	1	9	140	1	1.6	652	0		0	0	0	0	1	2	0	0	0	0	0	52.7934	29.9088
318	76	2	1	100	1.7	34.6	2	0	0	0	1	1	0	13	2.6	0.7	66	49	1	0	0	1	0	9	100	1	1.1	741	0		0	0	0	0	1	2	0	0	0	0	0	35.7616	47.8676
319	86	1	1	63	1.57	25.56	3	1	0	1	1	0	0	11.3	25.8	0.7	59	59	1	1	1	0	0	1	180	2	1.49	722	0		0	0	0	0	1	3	0	0	1	1	0	48.0516	31.4734
320	88	2	1	70	1.65	25.71	4	0	1	0	0	0	0	34	13.6		30	37	0	0	1	0	0	2	110	2	1.63	722	0		0	0	0	0	0	0	0	0	0	0	0	29.0647	27.349
321	89	1	1	74	1.62	28.2	4	1	0	0	1	0	0	24	30.8	0.6	57	34	1	0	1	0	0	1	250	1	1.3	776	0		0	0	0	0	0	0	0	0	0	0	0	33.228	36.3426
324	78	1	1	71	1.65	26.08	4	1	0	0	1	0	0	7	4.1	0.5	62	46	1	0	1	1	0	1		1	1.55	809	0		0	0	0	0	0	0	0	0	0	0	0	36.2099	31.741
326	56	2	1	70	1.78	22.09	3	0	0	0	1	0	0	28.4	1.6		44	28	1	1	1	1	0	1	48	1	1.07	735	0		0	0	0	0	0	0	0	0	0	0	0	51.662	56.9607
327	87	2	1	73	1.65	26.81	4	1	0	0	1	0	1	29.7	5.2	0.6	64	57	0	0	1	1	0	1		1	1.44	895	0		0	0	0	0	1	3	1	2	0	0	0	33.9807	31.9939
328	79	2	1	70	1.75	22.86	3	0	1	0	1	0	0	5.5	13	0.7	62	44	1	0	1	1	0	1		1	1.32	873	0		0	0	0	0	0	0	0	0	0	0	0	50.7473	37.5975
330	78	2	1	71	1.7	24.57	2	1	0	0	1	0	1	32	2.2	0.6	45	52	1	0	1	1	0	9		1	1.57	749	0		0	0	0	0	1	1	0	0	1	0	0	37.8626	30.7002
331	83	2	6	51	1.58	20.43	3	0	0	0	1	0	0	10.3	5.1	0.5	44	63	0	0	1	1	1	1		1	1.04	767	0		0	0	0	0	1	1	0	0	0	0	0	51.1364	48.7682
332	72	1	2	57	1.56	23.42	3	1	0	1	1	1	0	22	9.5	0.6	38	42	1	0	0	1	0	1		1	2.35	273	1	273	1	0	0	0	0	0	1	2	0	0	0	19.8823	23.0436
333	74	1	6	70	1.6	27.34	3	0	0	0	1	0	0	8	13.5	0.6	40	38	1	1	1	1	0	2		1	1.11	830	0		0	0	0	0	0	0	0	0	0	1	0	46.8329	48.8809
334	77	1	1	50	1.46	23.46	3	1	0	0	0	0	0	7	22.4	0.2	68	71	1	1	1	1	0	9		1	1.88	844	0		0	0	0	0	1	1	1	1	1	0	0	47.8616	25.312
337	60	1	6	68	1.56	27.94	4	1	0	0	1	0	1	10.5	6.2		42		1	0	1	1	1	2		1	1.38	38	1	38	1	0	0	0	0	0	0	0	1	0	1	42.1888	41.4507
338	87	2	1	97	1.75	31.67	4	1	0	1	1	0	0	13.3	4.4	0.6	31	28	0	0	0	0	0	2	150	1	1.2	776	0		0	0	0	0	0	0	0	0	0	0	0	39.8839	39.8839
340	84	1	1	72	1.65	26.45	4	0	0	0	1	0	0	21.3	7.2	0.6	30	39	0	1	1	1	1	1	150	1	2.7	742	0		0	0	0	0	0	0	0	0	0	0	0	51.6925	15.5564
342	84	1	1	60	1.63	22.58	3	0	0	0	1	0	0	42.1	27	0.3	24	86	0	0	1	0	1	1	130	1	3.7	102	1	102	0	0	0	0	1	2	0	0	0	0	0	27.2154	10.6285
344	73	2	1	86	1.77	27.45	3	0	0	0	1	0	0	4.9	1.3		81	61	0	0	1	1	0	1	140	1	1.3	770	0		0	0	0	0	0	0	0	0	0	0	0	48.8871	39.9466
345	81	2	1	72	1.71	24.62	2	1	0	0	1	0	1	25.8	4.1	0.7	69	17	1	1	0	1	0	1		1	1.1	555	0		0	0	0	0	0	0	0	0	0	1	0	46.2155	46.2155
346	96	1	1	70	1.63	26.35	4	0	0	0	1	0	0	20	9.9	0.5	56	69	0	0	1	1	0	2	246	1	1.7	51	1	51	1	0	0	0	0	0	0	0	0	1	0	34.5988	25.0153
347	77	2	1	88	1.68	31.18	3	1	0	1	1	0	0	9.3	2.5	0.7	72	52	1	1	0	1	0	1		1	1.4	69	0		0	0	0	0	0	0	0	0	0	0	0	47.5325	35.5113
349	63	2	1	103	1.7	35.64	3	0	1	0	0	0	0	4.8	2.4	0.5	39	24	1	1	1	0	1	1	200	1	2.1	526	0		0	0	0	0	0	0	0	0	0	0	0	33.3399	23.9984
350	85	2	1	66	1.68	23.38	3	1	0	1	1	0	0	37	7.5	0.5	38	26	0	0	1	0	0	1	157	1	2.1	484	0		0	0	0	0	0	0	0	0	0	1	0	20.562	20.562
351	96	2	1	68	1.68	24.09	3	0	0	0	0	0	0	15.7	7.9	0.4	66	54	0	0	0	1	0	2	170	1	1.1	730	0		0	0	0	0	0	0	0	0	1	0	0	46.6735	41.5936
352	88	2	1	74	1.63	27.85	3	1	0	0	1	1	1	31	22.6	1	64	28	1	0	0	1	1	1	144	1	1.2	771	0		0	0	0	0	0	0	0	0	0	0	0	39.6047	39.6047
353	81	2	1	82	1.81	25.03	2	1	0	0	1	0	0	28.5	3.3	0.7	34	54	1	0	1	0	1	1	170	1	1.09	385	0		0	0	0	0	0	0	0	0	0	0	0	44.2623	46.7286
354	86	2	1	80	1.65	29.38	3	1	0	1	1	0	0	12.3	6		46	87	1	1	1	0	0	1		1	2.2	458	1	458	0	0	0	0	0	0	0	0	0	0	0	24.9356	19.3014
356	87	1	3	68	1.71	23.26	2	0	0	0	0	0	0	12	3.5	0.7	64	57	1	1	1	1	0	1	150	1	1.11	823	0		0	0	0	0	0	0	0	0	1	0	0	46.1175	44.6149
357	86	1	1	76	1.59	30.06	3	1	0	1	1	0	0	21.6	5.6	0.8	66	69	1	0	1	0	0	1	204	2	1.19	733	0		0	0	0	0	0	0	0	0	0	1	0	38.5459	41.3038
358	76	2	1	82	1.72	27.72	3	0	0	1	1	0	0	6	10	0.5	48	42	1	0	1	0	0	2	80	1	0.8	772	0		0	0	0	0	1	3	1	2	0	1	0	53.7138	73.8369
359	81	2	1	85	1.8	26.23	4	1	1	0	0	1	0	19.7	28.1		65	53	0	1	1	0	0	2		1	4.35	1050	0		0	0	0	0	0	0	0	0	0	1	0	7.90343	8.76795
362	85	2	1	62	1.58	24.84	3	1	0	0	1	0	0	18.8	25.4		69	42	0	0	0	1	0	1		1	3.04	46	1	46	1	0	1	5	1	1	1	1	0	0	0	19.8735	13.1472
363	81	1	1	57	1.62	21.72	3	1	0	0	0	0	0	21.2	31.5		40	43	0	0	1	0	0	1		1	1.49	372	0		0	0	0	0	1	1	0	0	0	0	0	24.6106	32.5985
365	86	1	2	65	1.55	27.06	3	1	0	1	1	0	1	25.95	6.72	0.5	60	58	1	0	0	1	0	1		2	1.07	468	0		0	0	1	3	0	0	0	0	1	0	0	58.3693	67.6501
367	82	1	1	62	1.49	27.93	4	1	1	0	1	0	0	9	18.7	0.6	80	66	1	0	1	1	0	1	109	1	1.37	578	0		0	0	0	0	0	0	0	0	0	0	0	36.4716	35.8289
370	79	2	1	67	1.65	24.61	2	0	0	0	0	0	0	5.4	2	0.8	52	57	0	0	1	0	0	1		1	1.09	743	0		0	0	0	0	1	2	1	1	0	1	0	58.9457	47.3898
371	84	2	1	77	1.63	28.98	2	0	0	0	1	0	0	7.4	2.9	0.5	72	90	0	1	0	1	0	1		1	1.1	765	0		0	0	0	0	0	0	0	0	0	0	0	43.3393	45.2518
375	77	1	1	95	1.79	29.65	3	0	0	1	1	0	0	6.6	18.2	0.9	58	49	1	1	1	0	0	1		2	1.05	402	0		0	0	0	0	0	0	0	0	0	0	0	59.2771	51.1876
376	83	1	1	60	1.5	26.67	3	0	1	0	1	0	0	20.7	9.2		33	25	1	0	1	0	0	1		1	3.56	4	1	4	1	0	0	0	0	0	1	1	0	0	1	58.3441	11.2144
377	79	1	1	89	1.62	33.91	3	1	0	1	1	0	1	36.6	22.7	0.7	43	56	1	0	1	1	0	1		1	1.83	443	0		0	0	0	0	0	0	0	0	0	0	0	37.5847	25.7856
378	88	2	1	70	1.72	23.66	3	1	1	0	1	0	0	22.2	6.1	0.9	67	83	0	0	0	0	0	1	400	1	1.02	1343	0		0	0	0	0	0	0	0	0	1	0	0	39.2093	48.2035
379	87	2	1	89	1.74	29.4	3	1	0	1	1	0	0	15.5	4.9	0.9	51	37	1	0	1	1	0	2	410	1	1.6	346	0		0	0	0	0	0	0	0	0	0	0	0	24.9303	28.1674
380	74	2	1	80	1.68	28.34	3	1	0	1	1	0	1	15.2	3.1	1	27	29	1	1	1	1	0	1	145	1	1	552	0		0	0	0	0	1	2	1	1	0	0	0	43.6975	54.4737
381	75	1	1	90	1.64	33.46	1	1	1	1	1	0	0	10	4	0.5	73	74	0	0	0	0	0	1	500	1	1.1	1507	0		0	0	0	0	0	0	1	2	1	0	0	32.93	49.0727
382	80	1	1	60	1.6	23.44	4	0	0	0	1	0	0	34.4	7.3	0.6	31	34	1	0	1	1	1	2	120	1	1.2	550	0		0	0	1	1	0	0	1	1	0	0	0	38.7144	42.6481
383	84	1	1	74	1.68	26.22	3	1	0	1	1	0	0	26.4	5.1	0.8	56	33	1	1	1	0	0	2	200	1	1.4	372	0		0	0	0	0	0	0	0	0	0	0	0	37.6417	34.4158
384	90	1	1	67	1.68	23.74	3	0	0	0	0	0	0	14.3	21.9	0.6	69	55	0	0	1	0	0	2	100	2	1.28	734	0		0	0	0	0	0	0	0	0	0	0	0	37.8406	36.771
385	90	2	1	86			4	1	1	0	1	0	1	51	8.5	0.5	57	63	0	0	1	0	0	1	100	1	1.31	24	1	24	0	0	0	0	0	0	0	0	0	1	0	34.8018	35.1232
386	88	2	1	70	1.72	23.66	3	1	0	0	1	0	0	6.3	5.7	0.6	55	52	1	0	1	1	1	2	125	1	1.6	546	0		0	0	0	0	1	2	0	0	0	0	0	32.8706	27.9702
387	80	2	1	100	1.65	36.73	4	1	0	1	0	0	0	28.8	7.7	0.9	22	41	0	1	1	0	1	1		1	3.7	5	1	5	1	0	0	0	0	0	0	0	0	0	1	25.6601	10.7381
388	83	1	1	70	1.65	25.71	3	1	0	1	1	0	0	32.9	4.7	0.8	73	42	0	1	1	1	0	1	150	1	1.3	688	0		0	0	0	0	0	0	0	0	0	0	0	59.1288	37.9071
389	86	1	1	67	1.56	27.53	4	1	0	1	1	0	0	66.1	14	0.4	59	41	0	1	0	1	1	1		1	1.1	731	0		0	0	0	0	0	0	0	0	0	0	0	45.4237	45.4237
390	81	2	1				3	1	1	0	0	0	0	41.1	5.1				0	0	1	0	1	1		1	1.42	580	0		0	0	0	0	0	0	0	0	0	0	0	35.4435	33.9403
392	80	1	1	59	1.58	23.63	4	0	1	0	1	1	0	59.2	11.1	0.6	68	37	1	0	1	1	1	2	160	2	1	612	1	612	0	0	0	0	0	0	0	0	0	0	0	47.3791	53.1655
393	83	2	1	83	1.74	27.41	2	1	0	0	1	1	1	17	5.7	0.7	70	70	0	1	0	1	1	2	100	1	0.97	539	0		0	0	0	0	0	0	0	0	1	1	0	53.0546	53.0546
394	86	2	1	56	1.68	19.84	3	1	0	1	1	0	1	25.2	10.9		66	32	1	1	1	1	0	1		2	1.27	777	0		0	0	0	0	0	0	0	0	0	0	0	41.4134	37.5041
395	82	1	1	48	1.48	21.91	4	0	1	1	1	1	0	23.7	25.6	0.7	65	70	1	0	1	0	0	8	120	2	4.5	30	1	30	1	0	0	0	1	1	0	0	0	0	0	25.7575	8.50736
396	78	1	1	70	1.52	30.3	4	1	0	0	1	1	0	25.3	21.9	0.5	75	52	0	1	1	1	0	8	150	2	3.2	245	0		0	0	0	0	0	0	0	0	0	0	0	33.0246	13.2131
397	82	1	1	60	1.65	22.04	4	1	0	1	0	1	0	22.3	30.2	0.8	35	46	1	0	1	1	0	2	100	2	0.92	227	0		0	0	0	0	0	0	0	0	1	0	0	46.7181	57.9842
398	85	2	1	65	1.68	23.03	4	1	0	0	1	1	0	24.2	12.8	0.6	71	47	0	1	1	1	0	1	230	1	2.07	436	0		0	0	0	0	1	3	1	2	1	0	0	26.547	20.9228
401	64	2	1	68	1.7	23.53	4	1	0	1	1	0	0	3.1	18.7		38	26	1	1	0	1	0	2	140	1	0.86	374	1	374	1	0	1	5	1	1	0	0	1	1	0	55.7316	71.4498
402	93	1	1	59	1.6	23.05	3	1	0	0	1	0	0	17	30.6	0.5	63	56	0	0	0	0	0	1	250	2	1	459	0		0	0	0	0	0	0	0	0	0	0	0	43.2441	48.5256
403	64	2	1	87	1.88	24.62	3	1	0	1	0	0	1	6.5	4.7		40	21	0	0	1	1	1	1	250	1	0.9	720	0		0	0	0	0	0	0	0	0	0	0	0	58.4379	66.3767
404	87	2	1	84	1.7	29.07	3	1	0	1	1	0	0	9.2	4	1	65	39	1	0	0	0	0	1	150	1	0.8	401	0		0	0	0	0	0	0	0	0	0	1	0	44.3081	68.3463
405	88	2	1	71	1.66	25.77	3	0	0	0	0	0	0	10.1	3.5	1	55	25	0	0	0	1	1	1	180	1	1.1	442	0		0	0	0	0	0	0	0	0	1	0	0	43.998	43.998
406	87	2	1	68	1.82	20.53	4	1	0	1	1	0	0	18.9	3.9	1.3	74	21	0	1	1	0	0	1	130	1	1.2	381	0		0	0	0	0	0	0	0	0	1	0	1	49.7196	39.8839
407	70	2	1	69	1.7	23.88	3	1	0	1	0	0	1	4.6	18.1	0.8	67	40	0	0	0	1	0	2	200	1	0.9	741	0		0	0	0	0	1	3	1	2	0	1	0	56.0261	63.6372
408	81	2	3	65	1.67	23.31	3	1	0	1	0	0	0	14.1	30.6	0.7	48	51	1	1	1	1	0	1	100	1	1.2	395	0		0	0	0	0	0	0	1	2	1	0	0	37.7637	41.6008
409	80	1	1	47	1.5	20.89	3	0	0	0	1	0	0	7.9	22.9		68	45	1	0	0	1	0	1	100	1	1.25	20	1	20	1	0	0	0	1	2	1	2	0	0	0	51.2991	40.5944
410	86	2	1	59.6	1.56	24.49	3	0	0	0	1	0	0	21	14.4	0.2	33	72	0	0	1	1	0	1	120	1	1.04	762	0		0	0	0	0	0	0	0	0	0	1	0	21.6587	47.7512
411	88	2	1	68	1.68	24.09	3	1	0	0	1	0	0	9.5	18.4	0.7	69	47	0	0	1	1	0	1	90	1	1.5	486	1	486	1	0	0	0	1	2	0	0	0	0	0	43.998	30.24
412	86	2	1	68	1.76	21.95	3	0	0	0	1	0	0	36.7	16.3	0.3	31	44	1	1	1	1	0	1	100	1	1.8	700	0		0	0	0	0	0	0	0	0	0	1	0	20.4181	24.601
413	82	2	1	82	1.72	27.72	3	1	0	0	1	0	1	25	20.1	0.6	70	56	1	0	1	1	0	1	180	1	1.7	212	0		0	0	0	0	0	0	0	0	0	0	0	25.3021	27.1124
414	88	1	1	70	1.6	27.34	3	0	0	0	1	0	0	30	23.8	0.7	39	36	0	0	1	1	0	1	130	1	2.2	528	0		0	0	0	0	0	0	0	0	0	0	0	17.4401	19.3747
415	80	2	1	73	1.62	27.82	2	1	0	0	1	0	1	14.4	16.4		58	46	1	1	1	1	0	1	200	2	1.34	508	1	508	0	0	0	0	1	1	0	0	0	0	0	41.8941	36.6617
416	82	2	1	89	1.75	29.06	4	1	0	0	1	0	1	36	8.7		93	20	0	1	1	1	0	1		2	2	211	1	211	0	0	0	0	0	0	0	0	0	0	0	17.8692	22.2759
418	79	2	1	104	1.82	31.4	4	0	1	1	1	0	0	13	6.5	1	88	33	0	0	1	0	1	1	300	1	1.7	24	0		0	0	0	0	0	0	0	0	0	0	0	27.8881	27.6898
422	89	2	1	58	1.56	23.83	3	1	1	1	1	1	0	24.4	23.5	0.5	30	58	1	1	1	0	1	1	120	1	1.13	623	0		0	0	0	0	0	0	0	0	0	0	0	25.8115	42.2916
423	75	2	1	80	1.71	27.36	3	1	1	0	1	0	0	39.3	5.4	1.3	39	27	0	0	0	1	1	1		1	1.21	400	0		0	0	0	0	0	0	0	0	0	0	0	37.6325	42.9585
424	75	2	1	73	1.67	26.18	3	0	1	0	1	1	0	12.2	19.4	0.8	60	56	0	1	1	1	0	6	140	1	1.3	48	1	48	1	0	1	3	0	0	0	0	0	0	0	30.6447	39.3893
431	79	2	3	73	1.67	26.18	3	1	0	1	1	0	1	13.6	16.1	0.7	77		1	0	0	1	0	1		1	1.2	987	0		0	0	0	0	1	3	0	0	1	1	0	27.6898	42.1894
432	90	1	3	63	1.62	24.01	4	1	0	0	1	0	0	38.9	11	0.6	69	42	1	1	0	0	1	1		1	1	456	0		0	0	0	0	1	2	0	0	0	0	0	56.2916	49.559
433	76	1	1	75	1.67	26.89	4	1	0	0	1	1	1	44.4	27	0.6	73	55	1	0	1	1	0	1	150	2	1.6	737	0		0	0	0	0	0	0	0	0	1	1	0	21.0787	30.9779
434	80	1	1	55	1.6	21.48	3	0	0	1	0	0	0	51.6	13.4	0.8	30	35	1	0	0	1	1	1	130	1	6.2	91	0		0	0	0	0	0	0	0	0	0	0	0	5.43002	5.85637
435	81	2	1	62	1.51	27.19	4	1	0	1	1	0	1	21.5	10.9	0.6	45	46	1	1	1	1	1	2	140	2	1.87	87	1	87	1	0	0	0	0	0	0	0	1	1	0	26.7322	24.3319
438	84	1	1	60	1.6	23.44	2	0	0	0	1	0	0	10.1	6.4	0.5	72	72	0	0	0	1	0	1	300	1	0.79	413	0		0	0	0	0	0	0	0	0	0	1	0	58.7149	68.7379
439	78	1	1	72	1.55	29.97	4	0	0	0	1	0	0	11.2	8.8	0.5	51	55	0	1	1	0	0	2	300	1	3.8	439	0		0	0	0	0	0	0	0	0	1	1	0	39.2622	10.7343
440	75	2	6	55	1.72	18.59	3	0	0	0	1	0	0	4.2	4.3	0.8	65	55	0	1	1	0	0	1	170	1	1.1	440	0		0	0	0	0	1	2	0	0	0	1	0	39.3893	48.205
442	73	1	1	64	1.58	25.64	4	1	0	0	1	0	0	9.4	5.6		70	53	1	1	0	1	0	1	450	2	2.3	422	0		0	0	0	0	0	0	0	0	0	0	0	24.1568	20.4012
443	92	1	1	45	1.47	20.82	3	0	0	0	0	0	0	26	9.1	0.7	58	38	1	0	1	0	0	1	100	1	0.85	470	0		0	0	0	0	0	0	0	0	1	0	0	40.8405	59.4777
445	78	2	1	96	1.8	29.63	3	0	0	1	1	0	0	12.8	3	0.4	65	64	1	1	1	1	0	1	130	2	1.37	442	0		0	0	0	0	0	0	0	0	0	1	0	40.0531	36.1984
446	69	1	1	70	1.62	26.67	3	0	1	0	0	0	0	6	14.8	0.7	80	50	0	0	0	0	0	1	190	1	1	440	1	440	0	0	0	0	0	0	0	0	1	0	0	57.4366	57.4366
449	73	1	1	52	1.5	23.11	4	1	0	1	1	0	1	30.5	7.7	0.7	27	58	1	1	1	1	0	1		1	1.61	401	0		0	0	0	0	0	0	0	0	0	0	0	31.4002	31.4002
453	90	2	1	61.5	1.65	22.59	3	1	0	0	1	0	1	41.6	19.7	0.7	60	63	1	0	1	1	0	1	140	1	1.5	458	0		0	0	0	0	0	0	0	0	0	0	0	19.7387	29.8181
454	79	1	1	71	1.51	31.14	3	1	0	0	1	1	0	13.4	21	0.8	60	46	1	1	0	1	0	6	116	1	0.94	580	0		0	0	0	0	0	0	0	0	0	1	1	58.4501	57.6992
458	89	1	1	60	1.62	22.86	3	1	0	0	1	0	0	25.2	5.1	0.8	63	31	0	0	1	1	0	8		3	1.94	1	1	1	1	0	0	0	1	1	1	1	0	0	0	59.0602	22.3986
459	86	1	1	59	1.55	24.56	3	0	1	0	1	0	0	17.3	11		79	41	1	0	1	0	0	1	100	1	2.3	23	1	23	0	0	0	0	0	0	0	0	0	0	0	31.2199	18.6207
461	81	2	1	76	1.72	25.69	3	1	0	1	0	1	0	11.5	3.9	0.9	59	43	1	1	0	1	0	1	178	1	1.1	380	0		0	0	0	0	0	0	0	0	1	0	0	34.5273	46.2155
462	79	2	1	77	1.75	25.14	3	1	1	1	1	0	0	8.7	15.7	0.5	74	57	0	1	1	1	0	1	350	2	0.95	419	0		0	0	0	0	0	0	0	0	0	0	0	59.7385	55.9584
463	92	1	1	72.4	1.6	28.28	4	1	0	1	1	0	1	82.9	20.2	0.7	77	36	1	0	1	1	1	1	120	1	1.6	156	1	156	1	0	0	0	0	0	0	0	0	0	0	39.2005	27.6847
464	84	1	1	51	1.64	18.96	3	1	0	0	1	0	0	14.9	5.1	1	50	8	0	0	1	1	0	1	110	1	1.6	418	0		0	0	0	0	0	0	0	0	1	0	0	37.6417	29.2851
465	86	2	1	71	1.78	22.41	4	1	0	1	0	0	1	20.6	8.2	0.8	61	39	0	0	0	1	0	1	146	1	1.3	420	0		0	0	0	0	0	0	0	0	0	1	0	40.165	36.4603
466	87	1	1	60	1.57	24.34	3	0	0	0	1	0	0	12.3	6.3	0.6	62	94	0	0	1	0	0	1	150	1	1.2	453	0		0	0	0	0	0	0	0	0	1	0	0	50.6145	40.6018
467	85	1	1	54	1.65	19.83	4	0	0	0	1	0	0	22.2	12.1		78	48	0	0	0	1	0	1	200	1	1.8	396	0		0	0	0	0	0	0	0	0	0	0	0	27.0249	25.2204
468	83	2	1	66	1.67	23.67	3	0	0	0	1	0	0	7.2	3.2	0.8	63	56	1	1	0	1	0	1	150	1	1.2	424	0		0	0	0	0	0	0	0	0	0	0	0	41.0204	41.0204
469	81	1	1	92	1.6	35.94	3	1	0	0	1	0	0	8.6	4.9		77	41	0	0	0	0	0	1	172	1	0.9	427	0		0	0	0	0	0	0	0	0	0	1	0	52.7934	59.9653
470	86	2	1	67	1.66	24.31	3	1	0	0	1	0	1	20.6	3.8	0.6	74	43	1	1	1	0	0	1	150	1	1.3	382	0		0	0	0	0	0	0	0	0	1	0	0	44.6205	36.4603
471	80	2	1	65	1.64	24.17	2	1	0	0	1	0	1	25.6	6	0.9	52	37	0	0	0	1	0	1	90	1	1.5	388	0		0	0	0	0	0	0	0	0	0	0	0	38.0299	31.9881
472	76	2	1	78	1.75	25.47	3	1	0	0	0	0	0	15.5	5.2	1	62	38	0	0	0	1	0	1	84	1	8.9	419	0		0	0	0	0	0	0	0	0	0	0	0	5.48601	3.82184
473	76	2	3	92	1.69	32.21	3	0	0	1	1	0	0	15.8	3.8	0.8	77	50	1	0	0	1	0	1	170	1	1.8	370	0		0	0	0	0	0	0	0	0	0	0	0	53.7138	26.3913
474	92	2	1	78	1.81	23.81	3	1	0	1	0	0	1	26.8	6.5	0.6	67	23	0	0	0	1	0	1	95	1	1.4	373	0		0	0	0	0	0	0	0	0	0	0	0	29.4022	31.9598
475	87	1	1	62	1.59	24.52	4	1	0	0	1	1	0	54.5	16.9		26	40	1	0	1	1	0	1	134	1	1.1	376	0		0	0	0	0	0	0	0	0	0	0	0	57.4905	45.1057
477	80	2	1	66	1.7	22.84	3	1	1	0	1	1	1	50.5	10.4	0.6	59	43	1	1	1	1	0	1	100	1	1.75	342	1	342	0	0	0	0	1	3	0	0	1	1	0	20.1323	26.5491
479	84	2	1	57	1.6	22.27	4	0	0	0	1	0	0	8.3	13.1	2.2	32	8	1	1	1	1	0	1	800	1	1.79	397	0		0	0	0	0	0	0	0	0	1	0	1	15.7744	25.1177
480	88	2	1	68	1.69	23.81	3	0	0	0	1	0	0	9.5	3.6	0.6	59	63	1	0	0	0	0	2	176	1	1	348	0		0	0	0	0	0	0	0	0	0	0	0	43.998	49.3715
481	69	2	3	53	1.57	21.5	4	1	1	0	1	0	0	4.1	5.3	0.5	44	44	0	0	0	1	0	5	400	1	1.3	310	0		0	0	0	0	0	0	0	0	0	1	1	41.085	41.085
482	81	2	1	85	1.75	27.76	4	1	0	0	1	0	0	6.2	3.1	0.9	61	44	1	0	0	1	0	1	150	1	1.03	384	0		0	0	1	2	0	0	0	0	0	0	0	39.9839	50.0393
483	81	1	1	60	1.63	22.58	3	1	0	1	1	0	0	10.3	4.1	0.7	67	40	1	1	1	1	1	1	200	1	1.03	179	1	179	1	0	0	0	0	0	0	0	0	0	0	34.8477	50.94
485	91	1	1	64	1.53	27.34	4	0	0	1	1	0	0	15.2	16.2	0.5	91	69	1	0	1	1	0	9	200	1	1.2	365	0		0	0	0	0	0	0	0	0	0	0	0	49.2121	39.4768
486	86	2	1	112	1.75	36.57	4	1	0	0	1	0	1	62.6	17	0.7	62	34	0	0	0	1	1	1	200	1	2	349	0		0	0	0	0	0	0	0	0	0	0	0	24.601	21.6587
487	82	1	1	60	1.65	22.04	3	1	0	0	1	0	0	15.9	3.3	0.7	63	39	1	1	1	1	0	1	80	1	1.13	324	0		0	0	0	0	0	0	0	0	1	0	0	55.7777	45.2227
488	83	1	1	88	1.6	34.37	3	0	0	1	1	1	0	16.8	6.4	0.8	66	39	0	1	1	1	0	2	50	1	2.99	2	1	2	1	0	0	0	0	0	0	0	0	0	0	29.2702	13.8481
489	77	2	1	67	1.68	23.74	2	1	0	1	0	0	1	13	14	0.6	58	48	0	0	1	0	0	1	80	1	1.35	387	0		0	0	0	0	0	0	0	0	0	0	0	25.6881	37.1075
490	75	1	1	67	1.62	25.53	3	0	0	1	0	1	0	6.4	2.6	0.7	69	37	1	1	0	1	0	1	500	1	0.78	369	0		0	0	0	0	0	0	0	0	0	0	0	56.4276	74.3604
491	85	1	1	66	1.6	25.78	4	1	0	0	1	0	0	22.4	25.6		65	62	0	1	1	0	1	1	175	2	1.35	357	1	357	0	0	0	0	0	0	0	0	0	0	0	34.1749	35.7111
492	82	2	1	70	1.7	24.22	2	1	0	0	1	0	0	7	3.9	0.6	75	36	0	1	0	0	0	1	155	1	1.5	251	0		0	0	0	0	0	0	0	0	0	0	0	41.3096	31.5418
493	74	2	1	83	1.8	25.62	3	1	1	0	1	0	0	15.6	5.5	0.7	68	35	0	0	1	1	0	1		1	1.1	421	1	421	0	0	0	0	0	0	0	0	0	0	0	48.5449	48.5449
494	84	2	1	65	1.65	23.88	3	1	0	1	0	0	1	4.2	29.3	0.7	42	29	0	0	1	1	0	1	210	1	7.6	413	0		0	0	0	0	0	0	0	0	0	0	0	29.4332	4.37296
495	92	1	1	58	1.5	25.78	4	1	0	0	1	1	1	50.1	24.4	0.3	66	59	1	0	1	0	0	2	96	2	1.2	411	0		0	0	0	0	0	0	0	0	0	0	0	43.5489	39.2005
496	85	2	3	55	1.68	19.49	4	1	0	0	0	0	1	32.1	20.2	0.8	23	41	0	1	1	1	0	1		1	0.7	411	0		0	0	0	0	0	0	0	0	0	0	0	40.4481	86.0525
498	76	2	1	68	1.68	24.09	1	0	0	0	1	0	0	6	1.9	0.6	80	53	1	0	0	0	0	2		1	1.1	369	0		0	0	0	0	0	0	0	0	1	0	0	43.0879	47.8676
499	85	1	1	76	1.58	30.44	4	0	0	1	1	0	0	12	32.3	0.4	57	46	0	0	1	1	0	1		2	1.8	252	1	252	0	0	0	0	0	0	0	0	0	0	0	15.4475	25.2204
500	79	2	3	60	1.7	20.76	4	0	0	0	1	0	0	39.5	16.8		67	27	0	0	1	0	1	1	35	2	1.2	305	0		0	0	0	0	0	0	0	0	0	0	0	18.2498	42.1894
501	86	1	1				3	0	0	0	1	0	0	23.4	9.5	0.8	73	50	1	0	1	1	0	1		2	2	345	0		0	0	0	0	0	0	0	0	1	0	0	33.9357	22.0486
502	81	1	1	53	1.52	22.94	4	1	1	0	1	0	0	21	13.3	0.3	67	66	0	0	0	1	0	2		2	3.2	368	0		0	0	0	0	0	0	0	0	0	0	0	24.2978	12.9376
503	82	2	1	73	1.74	24.11	2	0	0	0	1	0	0	6.6	2.3	0.6	55	78	1	1	1	0	0	1	150	1	1.2	365	0		0	0	0	0	0	0	0	0	0	0	0	51.4969	41.3096
504	74	1	1	54	1.5	24	3	0	0	0	0	0	0	25.3	5.6	0.9	55	38	0	1	1	0	0	1	100	1	1.01	401	0		0	0	0	0	0	0	0	0	0	0	0	46.8329	54.7911
505	78	2	1	86	1.76	27.76	2	1	0	0	1	1	1	22.1	3.6	0.7	60	60	1	1	1	1	0	6	100	1	0.95	295	0		0	0	0	0	0	0	0	0	0	0	0	45.205	56.3529
506	82	1	1	71	1.49	31.98	4	0	0	1	1	0	0	13.7	13.6	0.3	52	44	1	0	1	0	1	1	95	1	3.2	428	0		0	0	0	0	0	0	0	0	0	0	0	52.4238	12.847
508	78	2	1	67	1.62	25.53	3	1	0	0	1	0	1	34.2	6.3	0.7	32	23	1	0	0	0	0	1	150	1	1	237	0		0	0	0	0	0	0	0	0	1	0	0	52.9644	52.9644
509	79	1	1	50	1.48	22.83	4	0	0	1	0	1	0	10.9	20.2	0.5	38	58	0	0	1	0	0	2	110	1	1	487	1	487	0	0	0	0	1	2	0	0	0	0	0	53.5403	53.5403
510	83	1	1	82	1.51	35.96	4	0	1	1	1	0	0	18.5	6.3			45	0	0	1	0	1	1		1	1.21	372	0		0	0	0	0	0	0	0	0	0	0	0	42.1834	41.3419
513	81	2	1	90	1.69	31.51	3	1	0	0	0	0	0	6.2	3.1	0.8	64	55	0	1	0	0	0	1	190	2	1.08	329	0		0	0	0	0	0	0	0	0	0	0	0	45.2196	47.2522
515	82	2	1	85	1.75	27.76	3	1	0	0	1	0	0	17.4	14	0.9	25	41	0	1	1	1	0	1	200	2	1.3	349	0		0	0	0	0	0	0	0	0	0	1	0	29.1743	37.4993
516	84	1	1	87	1.58	34.85	4	0	1	0	1	0	0	10.1	8.2	0.7	66	26	0	0	1	1	0	1	170	2	1.1	386	0		0	0	0	0	0	0	0	0	0	0	0	41.0525	46.0663
517	83	2	1	80	1.78	25.25	3	1	0	0	1	1	1	64	8.1	0.7	40	57	1	1	1	1	0	1	90	1	1.36	288	0		0	0	0	0	0	0	0	0	0	0	0	37.2368	35.26
518	91	2	2	69	1.6	26.95	2	1	0	0	1	0	0	10.7	6.2	0.5	77	74	1	1	1	1	0	8	100	3	1.62	384	0		0	0	0	0	0	0	0	0	0	0	0	29.4982	34.1884
519	82	1	1	80	1.6	31.25	4	0	1	0	0	0	0	8.6	6.5	0.7	71	39	0	1	0	1	0	1	300	1	1.29	369	0		0	0	0	0	1	1	0	0	0	0	0	42.0532	38.5324
520	78	1	1	59	1.6	23.05	3	0	0	0	1	1	0	8	5.9	0.9	74	45	1	0	0	1	1	2	100	1	0.87	505	0		0	0	0	0	0	0	0	0	0	0	0	53.9178	63.8048
521	83	1	1	53	1.49	23.87	3	1	0	0	1	0	1	9	7	0.6	78	47	0	1	0	1	1	1	500	2	1.29	490	0		0	0	0	0	0	0	0	0	0	0	0	52.0569	38.2627
522	88	2	1	72	1.69	25.21	2	1	0	0	0	0	0	9.5	3.1	0.6		49	0	0	0	1	0	1	144	2	1.2	375	0		0	0	0	0	0	0	0	0	0	0	0	53.2065	39.6047
524	79	1	1	78	1.6	30.47	3	0	0	1	1	0	0	7.4	3.3	0.6	62	64	1	0	1	1	0	1	100	1	0.94	430	0		0	0	0	0	0	0	0	0	0	0	0	49.3351	57.6992
525	80	2	1	75	1.75	24.49	3	1	1	1	1	0	0	36.9	6.2	0.8	36	33	1	1	1	1	1	8	80	3	2.05	366	0		0	0	0	0	0	0	0	0	0	0	0	25.8335	21.9266
526	81	2	1	76	1.71	25.99	4	1	1	0	0	1	0	19.6	6	0.8	63	44	1	1	1	1	0	8	60	3	1.51	401	0		0	0	0	0	0	0	0	0	0	0	0	18.1782	31.51
527	84	1	1	82	1.6	32.03	3	0	1	1	1	1	0	43.6	4	0.7	63	60	1	0	1	1	1	1	250	2	0.7	310	0		0	0	0	0	0	0	0	0	1	0	0	58.7149	79.5616
528	81	1	1	50	1.5	22.22	4	1	0	0	1	1	0	64.8	31.1	0.6	46	45	1	0	1	1	0	2		2	0.9	16	1	16	0	0	0	0	1	3	0	0	0	0	0	38.4434	59.9653
529	88	1	1	60	1.6	23.44	3	0	0	0	0	0	0	30.5	8.6	0.6	36	35	0	0	0	0	1	8	350	3	1.9	34	1	34	0	0	0	0	0	0	0	0	0	0	0	33.4623	23.1319
531	82	2	1	83.8	1.76	27.05	2	0	0	0	0	0	0	9.7	1.8	0.9	50	37	0	1	1	0	0	1	180	1	0.85	208	1	208	0	0	0	0	0	0	0	0	0	0	0	58.4927	64.1676
532	78	2	1	130	1.85	37.98	4	0	0	1	1	0	0	5.1	4.4	0.9	72	32	1	0	0	1	0	1	250	1	1.29	375	0		0	0	0	0	0	0	0	0	1	0	0	36.5204	38.9297
534	65	1	1	68	1.55	28.3	2	0	1	0	1	1	0	37	6.1	0.8	77	47	1	0	1	0	1	8	200	3	1	298	0		0	0	0	0	0	0	0	0	0	0	0	59.0733	59.0733
536	89	2	1	77.5	1.73	25.89	2	1	0	0	0	0	0	23.9	3.4	0.9	29	19	0	0	0	1	0	1	150	2	1.2	426	0		0	0	0	0	0	0	0	0	0	0	0	38.5493	39.3274
537	89	2	1	57	1.65	20.94	3	1	1	0	0	0	0	6.1	8.6	0.9	57	31	0	0	1	0	0	1	115	1	1.08	385	0		0	0	0	0	0	0	0	0	0	1	0	40.9728	44.6701
538	93	2	1	80	1.79	24.97	2	0	0	0	1	0	0	12.3	20.8	0.8	65	51	0	1	1	0	0	1	250	2	1.2	382	0		0	0	0	0	0	0	0	0	0	1	0	34.7108	38.2378
539	86	2	1	68	1.72	22.99	4	1	1	0	1	0	1	23	6	0.8	58	43	0	0	1	1	0	1	100	1	1.16	411	0		0	0	0	0	0	0	0	0	0	0	0	39.764	41.8455
540	84	2	1	75	1.75	24.49	4	1	1	1	1	0	0	60	8.6	0.7	23	27	0	1	0	0	0	1	300	1	1.64	383	0		0	0	0	0	0	0	0	0	0	0	0	23.3704	27.9212
541	83	2	1	87	1.65	31.96	4	0	0	0	1	0	0	10.3	3.9	0.6	45	33	0	1	0	1	0	1	110	1	1.6	425	0		0	0	0	0	0	0	0	0	0	0	0	58.0833	28.97
542	84	2	1	65	1.63	24.46	4	1	0	0	0	0	0	55.5	15.8		50		0	0	0	1	1	1	30	1	2.7	357	0		0	0	0	0	0	0	0	0	0	0	0	15.2813	15.2813
543	83	1	3	78	1.5	34.67	3	0	0	0	1	1	0	16.9	6.8	1	68	45	1	0	1	1	0	2	150	2	1.4	340	0		0	0	0	0	0	0	0	0	0	0	0	29.4915	34.6585
544	82	1	1	78	1.6	30.47	4	0	0	0	1	0	0	9	4.6	0.8	53	64	0	0	0	1	0	2	130	1	0.8	206	0		0	0	0	0	0	0	0	0	0	0	0	59.5456	68.6583
545	89	1	1	64	1.58	25.64	4	0	0	0	0	0	0	20.6	8.3	1	65	39	0	0	1	0	0	1	180	1	1.1	202	0		0	0	0	0	0	0	0	0	0	0	0	49.9084	44.4764
546	83	2	1	73	1.71	24.96	4	1	0	0	1	0	0	27.9	6.1		48	52	0	0	0	1	0	1	130	1	2.3	335	0		0	0	0	0	0	0	0	0	1	1	0	34.0456	18.6811
547	86	2	1	63	1.68	22.32	3	1	0	0	1	0	1	20.3	5.4	0.4	61	70	1	0	1	1	1	1	150	1	1.3	349	0		0	0	0	0	0	0	0	0	1	0	0	44.6205	36.4603
548	87	2	1	93	1.78	29.35	3	1	0	1	1	0	0	9.9	3.8	0.8	85	46	1	0	0	1	0	1	200	1	1.4	395	0		0	0	0	0	0	0	0	0	1	0	0	39.8839	33.1023
550	92	1	1	48	1.63	18.07	2	1	0	0	1	0	1	19	11	0.5	78	70	1	1	1	1	1	1	80	1	0.82	435	0		0	0	0	0	0	0	0	0	0	0	0	48.2833	62.1184
551	83	2	1	71	1.58	28.44	3	1	0	0	1	0	0	4.2	3	1	54	46	0	0	1	0	0	1	200	1	0.9	200	0		0	0	0	0	0	0	0	0	0	0	0	58.0833	58.0833
556	81	1	1	71	1.6	27.73	3	1	0	0	0	0	1	42.8	27.2	0.6	22	22	1	1	1	1	0	2	350	2	1.52	404	0		0	0	0	0	0	0	0	0	0	0	0	38.4434	31.8222
560	75	2	1	77	1.62	29.34	3	1	0	1	1	0	0	4.2	5	0.6	73	65	0	1	0	1	0	1		1	1.2	184	0		0	0	0	0	0	0	0	0	0	0	0	43.3916	43.3916
561	63	2	1	68	1.57	27.59	2	1	0	0	0	0	0	2.9	2.7	1.2	34	14	1	1	1	0	0	1	200	1	1.04	377	0		0	0	0	0	0	0	0	0	0	0	0	58.8498	56.1244
564	83	1	1	58	1.6	22.66	4	1	1	0	0	0	1	15	9.2	0.5	74	57	0	1	1	1	0	1	999	1	1.45	68	1	68	1	0	0	0	0	0	0	0	0	0	1	34.6585	33.2188
565	77	2	1	88	1.76	28.41	3	1	1	0	0	0	0	32.8	4	0.8	31	23	0	1	1	1	0	1	300	1	1.39	385	0		0	0	0	0	0	0	0	0	0	0	0	31.3996	35.8204
568	79	2	1	90	1.76	29.05	3	0	0	0	0	0	0	5.5	2.1	0.7	57	56	0	0	0	0	0	1	150	2	1	339	0		0	0	0	0	0	0	0	0	0	0	0	45.3692	52.5936
569	87	2	1	74	1.69	25.91	2	1	0	0	1	0	1	30.6	9.5		61	51	1	0	1	0	0	1	150	2	1.01	339	0		0	0	0	0	0	0	0	0	0	0	0	49.125	49.125
570	73	2	1	92	1.7	31.83	4	1	0	0	1	0	0	18.6	2.4	0.6	9	17	0	1	1	0	0	1	400	1	1.37	125	0		0	0	1	2	0	0	0	0	0	0	1	36.2103	37.4923
572	78	2	1	47.7	1.55	19.85	3	1	0	0	1	0	1	32.6	3	0.6	58	51	1	0	1	1	1	1	100	2	1.1	481	0		0	0	0	0	0	0	0	0	0	0	0	31.4247	47.1998
573	88	1	3	49	1.4	25	3	0	0	0	1	0	0	25.3	12.5	0.6	81	57	1	0	1	0	1	1	100	2	0.9	408	0		0	0	0	0	0	0	0	0	0	0	0	36.5988	57.088
574	78	2	3	80	1.65	29.38	3	1	0	0	1	0	0	11.2	4.4	0.6	74	63	1	0	1	0	1	1	80	2	1.5	386	0		0	0	0	0	1	2	1	1	0	0	0	30.0056	32.4407
575	71	2	1	63	1.63	23.71	4	1	0	1	1	0	0	3.2	2.9	0.7	61	66	0	0	1	1	0	1	200	1	0.9	140	1	140	0	0	0	0	0	0	0	0	0	0	0	44.6282	63.1917
576	91	1	1	85	1.68	30.12	3	0	0	0	1	1	0	52.4	28.8	0.8	82	33	0	0	0	0	0	1	200	2	2.3	20	1	20	1	0	0	0	1	2	1	1	1	0	0	49.2121	17.9781
578	82	1	1	75	1.5	33.33	3	0	0	0	1	0	0	40.3	16.5	0.4	69	63	0	0	0	1	0	1		2	1.4	365	0		0	0	0	0	0	0	0	0	0	0	0	42.0532	34.9028
579	72	2	1	96	1.85	28.05	3	1	1	1	0	0	0	27.7	4.5	0.7	25	28	0	0	1	1	1	2	150	1	1.39	186	0		0	0	0	0	0	0	0	0	0	0	0	49.2317	37.1008
580	86	1	1	80	1.62	30.48	3	0	1	0	0	0	0	6.9	22.2	0.9	51	51	1	0	1	1	0	2		2	0.76	574	0		0	0	0	0	0	0	0	0	0	0	0	34.2311	71.0268
582	77	2	1	71	1.77	22.66	3	1	0	0	1	0	0	7.6	1.7	0.6	55	42	0	0	1	1	0	1		1	1.12	335	0		0	0	0	0	0	0	0	0	1	0	0	43.2214	46.5083
583	85	1	1	63	1.77	20.11	3	1	0	0	1	0	1	24.6	6.4		65	45	0	0	0	1	0	2		2	1.72	19	1	19	1	0	1	3	1	1	0	0	0	0	0	28.0181	26.6454
584	80	1	1	79	1.65	29.02	4	0	0	0	1	0	0	35.2	14.8		35	52	0	1	1	1	0	1		2	1.2	315	0		0	0	0	0	0	0	0	0	0	0	0	25.437	42.6481
585	63	2	1	87	1.69	30.46	3	0	0	1	1	0	0	3.4	1.3	1.2	61	48	0	0	1	0	0	1		2	1.05	529	0		0	0	0	0	0	0	0	0	0	0	0	58.8498	55.4788
586	80	2	1	69	1.69	24.16	3	1	1	0	1	0	1	13.4	14.1	0.6	66	45	0	0	1	1	0	1		2	5.37	19	1	19	1	0	1	3	0	0	0	0	0	0	0	28.0943	6.84453
587	72	2	1	84	1.91	23.03	3	0	0	0	0	0	0	9	3		62		0	0	0	1	0	2		1	1.2	284	1	284	0	0	0	0	0	0	0	0	0	0	0	37.7566	44.3158
588	80	1	1	67	1.69	23.46	3	0	0	0	0	0	0	19	4.1		64	52	0	0	0	0	0	2		2	1	435	0		0	0	0	0	0	0	0	0	0	0	0	58.8045	53.1655
589	73	2	1	70	1.72	23.66	4	1	0	1	0	0	1	53.9	27.6	0.6	27	29	0	1	1	1	0	1		2	7.36	227	1	227	0	0	0	0	0	0	0	0	0	0	0	5.21812	4.91114
590	85	1	1	53	1.56	21.78	3	1	0	1	1	0	1	38.7	11	0.6	55	43	0	0	0	1	0	2		1	1.25	315	0		0	0	0	0	0	0	0	0	0	0	0	42.899	39.1933
591	93	2	1	54	1.57	21.91	2	1	0	0	0	0	0	48.6	10.5	0.4	30	60	0	0	1	1	0	1		2	1.23	392	0		0	0	0	0	0	0	0	0	0	0	0	37.856	37.1131
593	85	2	1	51	1.64	18.96	4	0	0	0	1	0	0	29.1	23.8		67	38	0	0	0	0	0	2		2	7.23	250	0		0	0	0	0	0	0	0	0	0	0	0	3.33255	4.61244
595	90	1	1	45	1.51	19.74	3	0	0	0	1	0	0	20.4	12.9		35	35	0	1	1	0	0	1		2	1.35	197	0		0	0	0	0	0	0	0	0	0	0	0	39.3582	34.4786
600	87	2	1	64	1.83	19.11	3	0	0	0	1	0	0	14.3	25	0.6	49	40	1	0	1	1	0	2		1	2.07	218	0		0	0	0	0	0	0	0	0	1	0	0	35.2201	20.6309
601	84	1	1	65	1.54	27.41	4	0	0	0	1	0	0	10.3	6.3		52	44	1	0	0	0	1	1		1	1.1	28	0		0	0	0	0	1	1	0	0	0	0	0	37.6417	46.0663
604	78	1	1	65	1.53	27.77	4	1	0	0	1	0	1	28.1	11.4	0.7	35	46	1	0	0	1	0	1		1	1.2	153	0		0	0	0	0	0	0	0	0	0	0	0	25.2974	43.2516
607	84	1	1	69	1.56	28.35	3	1	0	1	1	1	0	17.8	4.5	0.8	63	43	1	0	0	1	0	1	150	2	1.17	174	0		0	0	0	0	0	0	0	0	0	0	0	56.4328	42.7554
609	82	2	1	68	1.61	26.23	4	1	0	0	1	1	0	66	34.3	0.6	28	45	0	0	1	1	0	1	150	1	1.86	181	0		0	0	0	0	0	0	0	0	1	0	0	47.9939	24.3187
610	80	1	1	69	1.51	30.26	4	0	0	1	1	0	0	22.5	9.6	0.6	66	57	0	0	1	0	0	1	150	1	0.9	248	0		0	0	0	0	0	0	0	0	1	0	0	47.3791	60.3881
612	85	1	1	100	1.68	35.43	3	0	0	1	1	0	0	47.9	28	0.5	84	55	1	1	1	1	0	1	60	2	2.4	342	0		0	0	0	0	0	0	0	0	1	0	0	17.8115	17.8115
615	87	2	1	90	1.7	31.14	3	1	0	0	1	0	0	9.3	2.9		68	33	0	0	0	1	0	1	130	1	1.4	181	0		0	0	0	0	0	0	0	0	1	1	0	36.2051	33.1023
616	72	2	3	98	1.7	33.91	3	1	0	1	1	1	0	6.7	1.7	0.6	75	38	1	1	0	1	0	1	115	1	1.6	185	0		0	0	0	0	0	0	0	0	1	0	0	40.2282	31.2973
618	74	2	1	101	1.73	33.75	4	1	0	1	1	0	1	18.4	8		76	46	1	1	0	1	0	1	240	1	1.5	187	0		0	0	0	0	0	0	0	0	1	0	0	28.6797	33.3651
619	81	2	2	78	1.7	26.99	3	1	0	0	1	0	0	6.4	1.7	0.8	81	75	1	1	0	1	0	1	160	1	0.9	224	0		0	0	0	0	0	0	0	0	0	0	0	53.5638	62.0805
620	92	1	1	42	1.58	16.82	3	1	0	1	1	1	0	36.8	19.3	0.7	34	23	1	1	1	1	0	1	180	1	1	192	0		0	0	0	0	0	0	0	0	0	0	0	48.8676	48.8676
623	82	2	1	65	1.7	22.49	2	1	0	0	0	0	1	22.7	4.3		48		1	0	1	0	0	1	150	2	1	188	0		0	0	0	0	0	0	0	0	0	0	0	41.3096	51.4969
624	88	1	1	62.7	1.57	25.44	4	0	0	0	1	0	0	34.7	7.8	0.3	67		1	0	0	0	0	1	180	2	1.1	209	0		0	0	0	0	0	0	0	0	0	0	0	40.3176	44.7899
625	86	1	1	66	1.55	27.47	3	0	0	1	1	0	0	11.3	6.3	0.5	74	55	1	0	1	1	1	1		1	1.07	351	0		0	0	0	0	0	0	0	0	1	0	0	36.1068	46.9679
626	85	1	1	65	1.45	30.92	4	0	0	0	1	0	0	18.7	30.1	0.6	68	56	1	0	1	0	0	1	200	1	1.2	185	0		0	0	0	0	1	1	1	1	1	0	0	45.7439	41.1762
627	92	2	1	67	1.87	19.16	2	0	0	0	0	0	0	17.3	6.2	0.8	50	36	0	0	1	0	0	1		1	1.84	138	0		0	0	0	0	0	0	1	2	0	0	0	17.6292	22.9672
631	73	1	1	69	1.55	28.72	3	1	0	0	1	0	0	5.1	2.6	0.7	82	58	0	0	1	0	0	1	600	1	1.32	200	0		0	0	0	0	0	0	0	0	1	0	0	52.6463	39.9219
632	79	2	1	52.5	1.58	21.03	4	1	0	0	1	1	0	13.9	6.3	0.5	40	49	1	1	1	0	0	1	500	1	1.41	82	0		0	0	0	0	0	0	0	0	0	0	0	39.7727	34.7158
633	85	2	1	78	1.76	25.18	4	0	1	0	1	1	0	17.7	14.6	0.6	47	57	1	0	0	0	0	1		1	1.45	122	1	122	1	0	0	0	0	0	0	0	0	0	0	37.7685	32.1762
636	70	2	1	70	1.65	25.71	4	1	1	0	1	0	0	4.95	6.4		74	78	1	1	1	0	0	1	350	1	1.08	274	0		0	0	0	0	0	0	0	0	1	0	0	46.3397	51.0482
638	77	1	1	68	1.5	30.22	3	1	0	0	1	0	0	17	14.3		59	6	1	1	1	1	0	8		3	0.97	381	0		0	0	0	0	0	0	0	0	0	0	0	53.0133	56.3346
640	72	1	1	56	1.53	23.92	3	0	1	0	0	0	0	30.8	3.8	0.6	27	40	0	1	1	1	0	8		3	1.4	215	0		0	0	0	0	0	0	0	0	0	0	0	35.298	37.4427
642	77	2	1	75	1.75	24.49	4	1	0	0	1	0	0	47	12.6		52	25	1	0	1	0	0	1	65	2	1.46	127	0		0	0	0	0	0	0	0	0	0	0	0	43.2214	33.7545
643	78	1	1	85	1.59	33.62	4	1	0	1	1	0	1	17	20.7	0.6	71	30	1	1	0	1	0	1	148	2	2.8	229	0		0	0	0	0	0	0	0	0	0	0	0	36.5273	15.5281
645	89	1	1	50	1.6	19.53	3	0	0	0	0	0	0	14	5.3	0.7	75	82	0	0	0	0	0	1	130	1	0.6	148	0		0	0	0	0	1	1	0	0	1	1	0	56.6884	80.8119
646	85	2	1	59	1.5	26.22	4	1	0	1	1	1	1	48.8	26.1	0.6	55	21	0	0	1	0	1	2	161	1	1.7	47	0		0	0	0	0	0	0	0	0	1	1	0	36.7173	26.547
647	82	2	1	62	1.58	24.84	2	1	1	0	1	0	0	12	6.8	0.8	66	51	0	0	1	0	0	1		1	2.58	35	0		0	0	0	0	0	0	0	0	0	1	1	24.9663	16.3732
648	87	2	1	50	1.56	20.55	4	0	0	1	1	0	0	24	10.8	0.3	57	80	0	0	1	0	1	1		1	3.19	7	1	7	1	0	1	5	1	1	0	0	1	0	0	27.956	12.2305
649	84	2	1	64	1.74	21.14	4	1	0	0	1	0	1	29.7	28.7	0.8	65	42	1	1	1	1	0	1	250	2	1.7	358	1	358	1	0	1	5	1	1	0	0	0	0	0	33.8073	26.7342
651	83	2	1	54	1.53	23.07	3	0	1	0	0	0	0	41	14.2		70	36	0	0	0	0	0	1		1	1.06	118	0		0	0	0	0	0	0	0	0	0	0	1	26.9226	47.658
652	84	2	3	60	1.63	22.58	4	1	0	1	1	0	0	23	22.3	0.6	66	34	1	0	1	1	0	1	150	1	1.4	233	1	233	0	0	0	0	1	2	0	0	0	0	0	33.8073	33.8073
653	87	1	1	70	1.55	29.14	4	1	0	1	1	0	0	12	7.1	0.5	61	52	1	1	0	0	0	1	150	2	1.2	181	0		0	0	0	0	0	0	0	0	0	0	0	45.1057	40.6018
657	90	2	6	80	1.8	24.69	2	1	0	1	1	0	0	54.8	8.4				1	0	0	1	0	1		1	5.15	15	1	15	1	0	0	0	0	0	0	0	0	0	0	29.8181	6.7112
658	85	1	1	78	1.55	32.47	3	1	0	0	1	0	0	16	24.8	0.7	71	40	0	0	1	1	0	1	70	1	1.07	160	0		0	0	0	0	0	0	0	0	0	0	0	37.7289	47.299
659	82	1	1	53	1.57	21.5	3	1	0	0	1	1	1	34	9.5	0.8	66	41	1	1	1	1	0	8	50	3	1.3	37	0		0	0	0	0	0	0	0	0	0	0	0	28.8259	38.1743
661	81	2	1	85	1.7	29.41	4	0	0	0	1	0	0	23.4	25.2		60	20	1	1	1	1	0	1	150	1	1.4	622	1		1	0	1	5	0	0	0	0	0	0	0	29.3799	34.5273
662	88	2	1	53	1.65	19.47	3	1	0	1	1	0	0	9.4	6.9		64	52	1	0	1	1	0	1	140	1	0.7	211	0		0	0	0	0	0	0	0	0	0	0	0	49.3715	84.258
663	80	1	2	55	1.6	21.48	2	1	0	0	1	0	0	14.2	17.1	0.5	68	46	1	0	0	1	0	1	700	1	2.83	2	1	2	1	0	0	0	1	1	1	1	0	0	0	41.0247	47.5476
664	79	1	1	67	1.58	26.84	4	1	0	0	0	0	0	4.5	3.2	0.6	65	33	0	0	1	0	0	1	400	1	0.81	231	0		0	0	0	0	0	0	0	0	0	0	0	52.2737	69.0753
666	88	1	1	97	1.5	43.11	4	0	1	0	1	0	0	49.8	22.8	0.5	57	44	1	0	1	0	1	2	160	1	0.9	437	0		0	0	0	0	0	0	1	2	0	0	0	23.1319	57.088
668	74	2	1	83	1.67	29.76	4	1	1	1	1	1	1	81.5	15.8	0.6	37	41	1	0	1	1	1	1	130	1	1	172	0		0	0	0	0	0	0	0	0	0	0	0	25.0711	54.4737
669	88	1	1	45	1.55	18.73	4	1	0	0	1	1	0	43.9	21.1	0.7	58	48	0	0	1	0	1	2	120	1	1.1	133	1	133	0	0	0	0	0	0	0	0	0	0	0	30.7843	44.7899
670	78	2	1	88	1.93	23.62	3	1	0	0	1	1	1	54.7	15	0.5	66	68	1	0	1	1	1	1	100	1	1	270	0		0	0	0	0	0	0	0	0	0	1	0	28.0846	52.9644
672	73	2	1	66	1.73	22.05	2	0	1	0	0	0	0	10.4	12.8	0.5	48	56	0	0	0	0	0	1	210	1	4.7	89	0		0	0	1	2	0	0	0	0	0	1	0	8.03139	8.4464
673	86	2	1	63	1.69	22.06	3	1	0	0	1	0	1	29	14.8	0.7	25	21	1	0	0	1	0	1	155	1	4.1	260	0		0	0	0	0	0	0	0	0	0	0	0	23.0444	9.09332
674	82	2	1	84	1.85	24.54	3	1	0	1	0	1	0	12	3.1		62		0	0	0	0	0	1	150	2	1	335	0		0	0	0	0	0	0	0	0	0	1	0	51.4969	51.4969
675	83	1	1	80	1.65	29.38	3	0	0	0	1	0	0	4.2	4.8	1	49	34	1	1	0	1	0	1	180	2	1.1	48	0		0	0	0	0	1	2	1	1	0	0	0	31.8848	46.3911
677	78	2	1	84	1.78	26.51	2	0	0	1	1	0	0	5.1	2.5	0.9	63	47	0	1	0	0	0	1	320	2	1	33	0		0	0	0	0	0	0	0	0	0	0	0	47.1998	52.9644
678	89	1	1	66	1.61	25.46	3	0	0	0	1	0	0	23.2	6.6	0.3	68	99	0	0	1	0	0	1	200	2	1	163	0		0	0	0	0	0	0	1	2	0	0	0	40.0353	49.9084
679	75	2	1	83	1.69	29.06	1	1	0	1	1	0	0	12.7	2.7	0.8	35	35	0	0	0	0	0	1	150	1	0.6	176	1	176	0	0	0	0	0	0	0	0	0	1	0	54.0924	98.3527
680	80	1	1	76	1.63	28.6	3	1	0	0	1	0	1	33.6	5.7	0.5	71	44	1	1	1	1	1	1	200	1	1.2	33	0		0	0	0	0	0	0	0	0	0	0	0	35.3966	42.6481
681	81	1	1	74	1.65	27.18	2	1	0	0	1	1	0	15	4.8	0.3	72	81	1	1	1	1	0	2	200	2	1.4	3	0		0	0	0	0	0	0	0	0	0	0	0	42.3496	35.1488
682	86	1	1	90	1.55	37.46	3	0	0	0	0	0	0	24.6	10.7		61	56	1	0	1	1	0	1		1	1.1	57	0		0	0	0	0	1	1	1	1	0	0	0	33.9357	45.4237
684	89	2	1	50	1.72	16.9	3	1	0	1	0	0	0	14.6	7		46	55	0	0	0	1	0	1	200	1	1	30	0		0	0	0	0	0	0	0	0	0	1	0	49.0259	49.0259
685	82	2	1	72	1.66	26.13	2	1	0	0	1	0	1	14.6	10		52	38	0	1	1	0	0	1	150	1	2.1	12	0		0	0	0	0	0	0	0	0	1	0	0	19.8514	20.9999
686	83	1	1	52	1.45	24.73	3	1	0	1	1	0	0	21.4	8.3	0.4	57	59	0	0	1	1	1	2	350	2	1.08	243	0		0	0	1	3	1	1	1	1	0	0	0	52.0569	47.4317
687	84	2	1	78	1.6	30.47	4	1	0	1	1	0	0	16.4	4.2	0.6	74	42	1	0	0	0	0	1	110	1	1.4	34	0		0	0	0	0	0	0	0	0	0	0	0	33.8073	33.8073
688	87	2	2	60	1.62	22.86	4	1	0	0	1	0	1	5.4	28.2	0.7	69	50	0	1	1	1	0	1	94	2	1.1	239	0		0	0	0	0	1	3	0	0	0	0	0	51.3531	59.5183
689	82	1	1	50	1.53	21.36	4	1	0	0	0	0	0	15.9	25.9	0.4	68	36	0	1	1	0	0	1	50	1	1.4	220	0		0	0	0	0	0	0	0	0	0	0	0	34.9028	34.9028
690	83	1	1	48	1.58	19.23	3	0	0	1	1	0	0	9.5	9.1	0.4	62	63	1	1	0	1	0	1	80	2	1.2	546	0		0	0	0	0	0	0	0	0	0	0	0	41.7588	41.7588
691	86	2	1	57	1.57	23.12	3	1	0	0	1	0	0	8.4	6.3	0.6	58	61	1	0	1	1	0	2	400	1	2.49	47	1	47	1	0	1	3	0	0	0	0	1	0	1	40.165	16.6178
692	88	1	1	77	1.6	30.08	4	0	0	1	1	0	0	12.1	10.6	0.5	72	72	0	1	0	1	0	1	60	2	1.5	478	0		0	0	0	0	0	0	0	0	1	1	0	28.4737	30.7843
693	75	2	1	74	1.65	27.18	3	1	1	0	0	0	0	4.1	12	0.6	53	41	0	1	1	0	0	1	120	2	1.1	216	0		0	0	0	0	0	0	0	0	0	0	0	30.6447	48.205
694	78	2	1	89	1.78	28.09	4	1	0	1	1	0	1	53.1	26	0.8	35	73	0	0	1	0	0	2	65	2	1.9	384	0		0	0	0	0	0	0	1	2	0	0	0	21.5984	24.3765
695	88	2	1	55	1.59	21.76	1	1	0	0	0	0	1	48.5	7.4	0.7	40	47	0	0	0	0	1	1	95	1	2.43	378	0		0	0	0	0	0	0	0	0	0	0	0	43.998	16.8764
696	81	2	1	83	1.77	26.49	2	1	0	1	0	0	0	6.2	2.6	0.8	59	42	0	0	1	1	0	2	120	2	1.2	389	0		0	0	0	0	0	0	0	0	0	0	0	34.5273	41.6008
699	75	1	1	82	1.65	30.12	4	0	1	0	1	0	0	5.6	4.5	1.2	75	43	0	1	0	0	0	1	550	1	1.02	211	0		0	0	0	0	0	0	0	0	0	0	0	46.0208	53.7634
700	71	2	1	87.5	1.8	27.01	4	1	1	0	0	0	0	20.3	4.1	0.6	29	41	0	0	1	0	0	1	300	1	1.18	222	0		0	0	0	0	0	0	0	0	0	0	0	39.0544	45.5443
703	84	1	1	73	1.5	32.44	3	0	0	0	0	0	0	10.1	13.4				0	1	1	0	0	1	250	1	0.85	41	0		0	0	0	0	0	0	0	0	1	0	0	57.9357	62.9158
704	83	1	3	78	1.58	31.24	4	1	0	0	0	1	0	17.8	27.1	0.6	62	39	1	0	0	1	0	1	220	2	0.98	3	0		0	0	0	0	0	0	0	0	0	0	0	49.6461	53.344
707	73	2	1	73	1.7	25.26	3	1	0	1	1	1	1	11	9.9	1	44	16	1	1	0	1	0	1	230	1	4.4	12	1	12	1	0	0	0	0	0	0	0	1	0	0	7.8376	9.14752
710	82	1	1	63	1.6	24.61	2	1	1	1	1	1	1	73	17	0.6	48	37	0	1	1	1	1	8	50	3	1.55	48	0		0	0	0	0	0	0	0	0	1	1	0	40.0281	30.8616
711	87	2	1	80	1.78	25.25	2	0	0	0	0	0	0	8.9	3.1	0.8	69	46	1	1	1	1	0	1	50	1	1.58	51	0		0	0	0	0	0	0	0	0	1	1	0	31.2062	28.599
713	68	2	1	81	1.76	26.15	2	1	0	1	1	1	1	7.8	13.3	0.4	57	40	0	1	0	1	0	8		3	1.9	70	0		0	0	0	0	0	0	0	0	0	1	0	27.9169	26.1504
714	85	2	1	80	1.7	27.68	3	0	0	0	1	0	0	7.9	3.9	0.7	71	60	0	0	1	0	0	1		1	1.5	82	0		0	0	0	0	0	0	0	0	0	0	0	33.5707	30.8841
715	86	1	1	60	1.54	25.3	2	1	0	0	1	0	1	59	8.6	0.5	78	62	0	1	1	1	1	8		3	1.1	70	0		0	0	0	0	0	0	0	0	0	1	0	57.8957	45.4237
717	86	2	1	65	1.68	23.03	2	1	0	0	1	0	1	20	6	0.6	66	46	1	1	1	1	1	1		1	1.3	50	0		0	0	0	0	0	0	0	0	0	0	0	36.4603	36.4603
718	81	1	1	58	1.57	23.53	3	0	0	0	0	0	0	17.8	6.1	0.7	69	76	0	0	0	1	0	1	160	1	1	368	0		0	0	0	0	1	2	1	1	1	0	0	59.9653	52.7934
719	88	2	1	70	1.57	28.4	3	0	0	0	1	0	0	9.6	4.8	0.8	63	48	1	0	1	1	0	1	120	2	1.9	388	0		0	0	0	0	0	0	0	0	0	0	0	25.9934	22.7229
720	80	2	3	63	1.61	24.3	3	1	0	0	1	0	1	14.4	6.7	0.7	51	57	0	0	1	0	0	2	110	2	1	471	0		0	0	0	0	0	0	0	0	0	0	0	57.7648	52.2255
721	81	2	1	99	1.76	31.96	2	1	0	1	1	0	1	53.2	6.7	0.8	43	42	0	0	1	0	1	1		1	5.7	58	1	58	1	0	0	0	0	0	0	0	0	0	0	17.9952	6.32381
723	88	1	1	48	1.6	18.75	2	0	0	1	1	0	0	36	10	0.6	67	47	0	0	1	1	1	1	75	2	0.7	365	0		0	0	0	0	0	0	0	0	0	0	0	57.088	77.3572
724	86	1	1	61.1	1.6	23.87	3	0	0	0	1	0	0	17.4	6.2	0.7	72	59	0	0	0	0	0	1	85	1	1.1	213	0		0	0	0	0	1	2	1	1	1	1	0	50.9713	45.4237
725	91	1	1	66	1.43	32.28	4	1	0	0	0	0	0	21.4	12.5	0.7	31	28	0	0	1	0	1	1	200	2	1.6	321	0		0	0	0	0	0	0	1	2	0	0	0	30.1424	27.8799
726	84	1	1	94	1.59	37.18	4	0	1	0	1	0	0	15.5	6.6	1	69	39	1	0	1	1	0	2	60	2	0.79	466	0		0	0	1	2	0	0	0	0	1	0	0	53.6315	68.7379
727	83	2	1	65	1.68	23.03	2	1	1	0	1	0	0	5.6	17	0.7	57	47	0	0	0	0	1	2	125	2	3.8	321	0		0	0	0	0	0	0	0	0	0	0	0	18.6811	10.1806
728	74	2	1	83	1.75	27.1	2	1	0	0	1	0	1	10.2	1.6	0.8	65	41	1	0	0	1	0	2	180	2	1.1	261	0		0	0	1	3	0	0	0	0	0	0	0	48.5449	48.5449
729	93	2	1	70	1.67	25.1	2	0	0	0	0	1	0	7.9	3.8	0.9	59	31	0	0	0	0	0	1		1	1.22	292	0		0	0	0	0	0	0	0	0	0	0	0	42.4795	37.4812
730	76	1	1	65	1.68	23.03	4	1	0	0	1	0	0	10.2	18.5	0.8	28	27	1	0	1	1	0	1	250	1	1.12	42	0		0	0	0	0	0	0	0	0	0	0	0	28.1861	47.6792
731	84	1	1	73	1.57	29.62	4	1	1	0	1	0	0	11.2	23	1	57	61	1	1	1	0	0	1	250	1	1.9	42	0		0	0	1	2	0	0	0	0	0	1	0	21.0797	23.7911
733	84	2	1	73	1.71	24.96	3	1	0	0	1	0	1	18.1	3.5	0.8	58	52	0	1	0	1	0	1	150	1	0.82	29	0		0	0	0	0	0	0	0	0	0	1	0	56.9113	67.0648
734	87	1	1	85	1.65	31.22	4	0	0	0	1	0	0	12.1	7.1	0.7	63	49	0	0	1	0	0	1	150	2	1.76	46	0		0	0	0	0	1	1	1	1	0	0	0	45.1057	25.5535
735	81	1	1	87	1.64	32.35	3	0	1	1	0	0	0	25.8	9.6	0.8	66	49	1	0	0	0	1	1	300	2	1.16	162	0		0	0	0	0	0	0	0	0	0	0	0	52.7934	44.1215
736	75	1	1	58	1.57	23.53	2	0	0	0	1	0	0	26.6	14.7	0.7	67	41	1	0	0	0	1	1	180	1	1.4	41	0		0	0	0	0	1	2	0	0	0	0	0	55.0661	36.6619
738	79	2	1	96	1.7	33.22	3	1	0	1	1	0	1	36	25	0.9	44	23	1	0	1	1	1	1	200	1	2.5	27	0		0	0	0	0	0	0	0	0	0	0	0	17.371	17.371
739	82	2	1	83	1.63	31.24	2	1	0	1	1	0	0	6.6	4.3	0.7	70	40	1	0	0	1	0	1	120	2	1.6	26	0		0	0	0	0	0	0	0	0	0	0	0	40.4923	29.1743
740	85	2	1	58	1.67	20.8	3	0	0	0	0	0	0	13.6	4.3	0.7	23	25	1	1	1	0	0	1	120	2	0.8	38	0		0	0	0	0	0	0	0	0	0	0	0	30.8841	69.3133
741	79	1	1	63	1.55	26.22	3	1	1	0	1	1	0	40.1	9.8	0.7	41	25	0	0	1	1	0	5	150	1	1.52	104	1	104	1	0	0	0	0	0	1	2	1	0	0	38.9873	32.2725
744	88	1	1	45	1.57	18.26	3	0	0	0	1	1	0	22	13	0.4	76	72	0	1	0	0	0	2		1	0.78	60	0		0	0	0	0	0	0	0	0	0	0	0	52.1456	67.8706
745	79	2	1	74	1.62	28.2	3	1	0	1	1	0	0	49.6	3.2	0.6	61	50	1	0	1	0	0	1	220	2	1.3	38	0		0	0	0	0	0	0	0	0	1	1	0	52.5936	38.298
747	75	2	1	63	1.63	23.71	3	1	0	0	1	1	1	11.9	2.7	0.6	68	40	1	1	1	1	0	1	131	2	1.27	187	0		0	0	0	0	1	2	0	0	0	0	0	50.9939	40.517
750	82	1	1	70	1.49	31.53	3	1	0	1	1	1	0	17.7	9.2	0.5	56	66	1	0	0	1	0	1	114	1	1.03	38	0		0	0	0	0	1	2	1	1	0	0	0	52.4238	50.5835
751	61	2	2	99.2	1.7	34.33	3	1	1	1	1	1	0	25.7	10.2	0.8	55	36	1	1	0	1	1	8	210	3	4.5	92	1	92	0	0	0	0	0	0	0	0	0	0	0	23.8821	27.6793
754	78	2	1	74	1.61	28.55	3	0	0	1	1	1	0	10.4	12.7	0.7	71	52	1	0	0	1	1	2	120	1	1.3	27	0		0	0	0	0	1	1	1	1	0	0	0	52.9644	38.5679
760	81	1	1	79	1.63	29.73	2	1	1	0	1	0	0	13.1	5.7	0.9	66	54	1	1	1	1	0	1	150	2	1.05	39	0		0	0	0	0	0	0	0	0	0	0	0	48.1028	49.7693
761	75	1	3	64	1.56	26.3	4	0	0	1	1	0	0	12.2	5	0.6	72	58	1	0	1	0	1	1	400	1	1.1	34	0		0	0	0	0	0	0	0	0	0	0	0	56.4276	49.0727
767	65	2	1	60	1.77	19.15	4	1	1	0	1	0	0	15.6	2.5		46		0	1	1	1	0	1		1	1.1	37	0		0	0	0	0	0	0	0	0	1	0	1	46.5494	51.713
768	92	2	1	78	1.71	26.67	4	0	0	0	1	0	0	28.7	10.6	0.5	35	43	0	0	1	0	0	2	150	2	2.42	46	0		0	0	0	0	0	0	1	2	0	0	0	36.3016	16.4908
770	86	2	1	100	1.77	31.92	4	0	1	0	1	0	0	36.5	19.3	0.7	59	68	0	1	0	0	1	2	220	1	0.8	33	0		0	0	0	0	0	0	0	0	0	1	0	36.4603	68.8281
771	90	2	1	75	1.6	29.3	3	1	0	0	1	0	0	17	20.7	0.7	53	46	0	0	0	0	0	1	250	1	0.9	61	0		0	0	0	0	0	0	0	0	1	0	0	29.8181	55.2963
772	71	2	1	75	1.58	30.04	2	0	0	1	0	0	0	19.9	5.7	1.1	59	31	0	0	1	0	0	1	150	2	2.77	45	0		0	0	0	0	1	2	1	1	0	0	1	23.3576	16.2323
774	84	1	1	80	1.62	30.48	4	1	1	0	1	0	0	51.6	7	0.3			1	1	0	1	1	1	500	1	0.86	112	1	112	1	0	1	5	1	1	1	1	1	0	0	52.9706	62.0324
776	83	1	1	71.5	1.63	26.91	3	1	1	0	1	0	1	41.6	15	0.6	30	36	0	0	1	0	0	1	106	2	1.24	15	0		0	0	0	0	0	0	0	0	0	0	0	23.9588	40.1357
777	91	1	1	73	1.58	29.24	4	1	0	0	1	0	0	15.2	12.8	0.6	85	55	0	0	1	0	0	1	150	1	2.2	37	0		0	0	0	0	0	0	0	0	0	1	0	18.073	18.9707
778	86	1	1	72	1.68	25.51	4	1	0	1	1	0	0	18.4	8.9	0.7	74	46	0	0	1	1	0	1	150	1	2	35	0		0	1	0	0	0	0	0	0	0	0	0	25.558	22.0486
779	80	1	1	71	1.6	27.73	3	1	0	1	1	0	0	8.8	17	0.6	60	56	1	0	0	1	0	1	100	2	1.2	31	0		0	0	0	0	0	0	0	0	1	1	0	53.1655	42.6481
780	80	2	1	84	1.75	27.43	2	1	0	0	0	1	1	14.4	3.8	0.6	66	53	1	0	0	0	0	1	150	2	1.04	41	0		0	0	0	0	0	0	0	0	0	1	0	38.0299	49.8069
782	87	2	1	80	1.74	26.42	4	0	1	0	1	0	0	38	6	0.6	65	24	0	0	1	1	1	1	600	1	1.47	76	0		0	0	0	0	0	0	0	0	0	0	0	34.283	31.2062
784	85	2	1	80	1.8	24.69	3	0	0	1	1	0	0	19.3	7	0.8	74	46	0	0	0	1	0	2	400	1	1	12	0		0	0	0	0	0	0	0	0	0	1	0	50.423	50.423
785	77	2	1	76	1.7	26.3	1	1	0	0	1	0	0	8.1	4.9	0.6	67	88	1	0	1	1	1	1	150	1	1.9	9	0		0	0	0	0	0	0	0	0	1	1	0	21.7506	24.5483
788	84	1	1	63	1.45	29.96	3	0	0	0	1	0	0	11.3	4.7	0.9	77	47	0	0	1	1	0	1	100	2	1.6	1	1	1	0	0	0	0	0	0	0	0	1	0	0	46.0663	29.2851
789	92	2	1	85	1.84	25.11	3	0	1	0	1	0	0	20	5.2		75	30	0	0	1	1	0	1	150	1	1.2	154	0		0	0	0	0	0	0	0	0	0	1	0	38.5073	38.5073
790	91	2	1	53	1.56	21.78	2	1	0	0	1	0	1	23.3	11.3	0.6	63	31	0	0	0	0	0	8	100	3	1.3	158	0		0	0	0	0	1	2	1	1	0	0	0	38.7788	35.202
791	85	2	1	93	1.73	31.07	3	1	0	0	0	0	1	26.3	6	0.7	38	33	0	0	1	0	1	3	150	1	1.2	22	0		0	0	0	0	0	0	0	0	0	0	0	40.4481	40.4481
792	78	1	1	74	1.64	27.51	3	1	0	0	1	0	0	12.6	2.5	0.5	65	44	0	0	1	0	0	1	150	2	1.1	7	0		0	0	0	0	0	0	0	0	0	0	0	48.0494	48.0494
793	86	1	1	73	1.64	27.14	3	0	0	1	1	0	0	34.7	25.5	0.6	64	44	0	0	0	0	1	8	210	3	5.2	5	1	5	1	0	1	3	0	0	0	0	0	1	0	7.84801	6.94509
794	70	1	1	95	1.67	34.06	3	0	0	0	1	0	0	4.2	2.9	0.7	77	55	0	0	1	0	0	8	231	2	1.2	96	0		0	0	0	0	0	0	0	0	0	0	0	37.9725	45.7517
795	85	2	1	66	1.68	23.38	3	1	0	1	1	0	0	10	8.6	0.6	62	52	0	1	0	1	1	2	216	2	1.3	62	0		0	0	0	0	0	0	0	0	0	0	0	28.5659	36.7173
797	84	2	2	82.2	1.8	25.37	3	0	0	0	1	0	0	19.4	14.2	0.9	37	29	1	1	1	1	0	1	150	2	1.42	33	0		0	0	0	0	0	0	0	0	0	0	0	31.6591	36.6929
799	82	1	1	65	1.52	28.13	2	1	0	0	1	0	0	15.9	19.3	0.7	70	56	1	1	0	1	0	8		3	3.24	113	0		0	0	0	0	1	3	0	0	0	0	0	19.1514	12.6555
800	84	2	1	78	1.65	28.65	4	1	0	0	1	1	0	62.3	3.9	0.3	68	63	0	1	1	0	1	1	220	2	0.9	30	0		0	0	0	0	0	0	0	0	0	0	0	45.2518	57.6767
801	90	2	1	74	1.75	24.16	3	1	0	0	1	0	0	11.9	18.4	1	51	31	0	0	1	0	0	1	160	2	1.2	200	0		0	0	0	0	0	0	0	0	0	0	0	23.9194	39.0521
803	77	2	1	65	1.5	28.89	4	1	0	0	1	0	0	11	21	0.7	53	52	0	0	1	0	0	1	250	1	1.14	12	0		0	0	0	0	0	0	0	0	0	0	1	38.8398	45.5236
805	85	1	1	86	1.64	31.98	3	0	0	0	1	0	0	10.7	3.7		68	33	1	1	1	1	0	1		1	1.45	8	0		0	0	0	0	0	0	0	0	0	0	0	46.77	32.7554
806	79	2	1	93.5	1.76	30.18	1	1	0	0	1	0	0	5.4	1.7	0.9	69	54	1	0	0	0	0	1		1	1.08	37	0		0	0	0	0	0	0	0	0	0	1	0	49.581	47.9208
807	82	2	1	82	1.72	27.72	3	1	0	0	1	0	0	43	7.8	0.8	37	39	0	1	1	1	1	1		1	4.74	3	0		0	0	0	0	0	0	0	0	0	0	0	11.4425	7.84811
808	84	1	1	58	1.6	22.66	1	0	0	0	1	0	0	10.1	4.1	1	61	42	0	0	1	1	0	1	150	2	0.86	47	0		0	0	0	0	1	1	1	1	1	1	0	53.6315	62.0324
810	85	1	1	87	1.68	30.82	4	0	0	0	1	0	0	22	27.6	1	67	44	1	0	0	0	0	2	260	2	1.5	44	0		0	0	0	0	0	0	0	0	0	0	0	45.7439	31.44
812	88	2	1	60	1.7	20.76	3	1	1	1	0	1	0	24.9	15.4	0.5	65	55	0	0	0	0	0	8	100	3	1.2	5	0		0	0	0	0	0	0	0	0	0	0	0	39.6047	39.6047
815	85	2	1	100	1.78	31.56	4	1	1	1	1	1	1	35	8.3	1.2	70	30	0	1	0	1	1	1	400	1	1.05	37	0		0	0	0	0	0	0	0	0	0	0	0	48.6529	47.5347
816	66	2	1	73	1.79	22.78	4	1	1	1	1	0	0	20.8	5.3	0.8	22	12	0	1	0	1	1	1	400	2	1.76	45	0		0	0	0	0	0	0	0	0	0	0	0	28.893	29.0916
817	86	1	1	60	1.62	22.86	4	1	1	0	1	0	0	17.7	8.7	0.5	55	74	0	1	0	1	0	1	600	1	1.14	30	0		0	0	0	0	0	0	0	0	1	0	0	33.3587	43.5039
818	86	1	1	61.8	1.43	30.22	4	1	1	1	1	1	1	41.7	20.6	0.6	78	51	0	1	1	1	0	1	400	1	1.43	24	0		0	0	0	0	0	0	1	1	0	1	0	30.7239	33.0769
820	88	1	1	76	1.56	31.23	3	1	0	0	1	1	0	22.1	7.1	0.9	59	40	0	1	1	0	0	2		2	2.34	14	1	14	1	0	0	0	0	1	1	1	1	0	0	40.3176	17.9822
821	84	2	1	69	1.8	21.3	3	1	0	0	1	0	1	58.6	15.5	1	35	29	0	0	1	1	1	2		1	1.89	56	0		0	0	0	0	0	0	0	0	0	0	0	24.9491	23.52
822	81	2	1	103	1.75	33.63	3	0	0	1	1	0	0	11.3	3.3	0.6	69	56	1	1	1	0	0	2		1	1.28	521	0		0	0	0	0	0	0	0	0	0	0	0	51.8599	38.4782
823	86	2	1	52	1.46	24.39	4	0	0	0	0	0	0	34	8.6	0.4	65	38	1	0	1	0	1	1		1	1.27	383	0		0	0	0	0	0	0	0	0	0	0	0	40.165	37.5041
824	83	2	1	70	1.7	24.22	3	1	0	0	1	0	0	46	8.9		64	16	0	0	1	1	1	1		1	2.33	339	0		0	0	0	0	0	0	0	0	0	0	0	18.7797	18.3906
826	77	2	1	60	1.6	23.44	3	1	0	1	1	0	0	46.5	6.6	0.6	50	43	1	0	1	0	1	1		1	1.4	530	0		0	0	0	0	0	0	0	0	0	1	0	33.7545	35.5113
827	89	2	1	58	1.56	23.83	4	0	1	1	0	0	0	69.5	14.5	0.5	30	58	1	1	1	0	1	1		1	1.37	739	0		0	0	1	3	0	0	0	0	0	0	0	32.6405	33.5066
829	79	1	1	60	1.5	26.67	3	1	0	0	1	1	1	47.7	9.1	0.5	62	10	1	0	1	0	1	1		1	0.92	426	0		0	0	1	3	0	0	0	0	1	0	0	56.9657	59.2191
830	85	2	1	64	1.72	21.63	3	1	0	0	1	0	0	11.6	4	0.5	35	22	1	0	1	1	0	1	150	2	1.4	4	0		0	0	0	0	0	0	0	0	0	0	0	38.5003	33.5707
832	87	1	1	65	1.55	27.06	3	1	0	0	1	1	0	48	11	0.4	43	55	1	1	1	1	1	8	80	3	2.7	11	1	11	1	0	1	3	0	0	0	0	0	0	0	19.4046	15.232

## Sheet: Legends
Gender
1 Female
2 Male
Ethnic group
1 White
2 Black
3 Latino
4 Asian
5 Not_mentioned
Heart_failure_NYHA
1 I
2 II
3 III
4 IV
Coronary_artery_disease
0 No
1 Yes
chronic_obstructive_pulmonary_disease
0 No
1 Yes
Diabetes
0 No
1 Yes
Hypertension
0 No
1 Yes
Peripheral_vascular_disease
0 No
1 Yes
Previous_CABG
0 No
1 Yes
ACE_inhibitors_ARB
0 No
1 Yes
Beta_blockers
0 No
1 Yes
Diuretics
0 No
1 Yes
Statin
0 No
1 Yes
Pulmonary_hypertension
0 No
1 Yes
Access_site
1 Right_femoral
2 Left _femoral
3 Right_Iliac
4 Left_Iliac
5 Right_subclavian
6 Left_subclavian
8 Transapical
9 Transaortic
Prosthesis_type
1 Corevalve
2 Sapien XT
3 Inovare
All_cause_death
0 No
1 Yes
Cardiovascular_death
0 No
1 Yes
Myocardial_infarction
0 No
1 Yes
Stroke
0 No
1 Yes
Stroke_type
0 None
1 TIA
2 Minor_ischemic_stroke
3 Major_ischemic_stroke
5 Major_hemorrhagic_stroke
Bleeding
0 No
1 Yes
Bleeding_type
0 without_complication
1 Life_threathening
2 Major_bleeding
3 Minor_bleeding
Vascular_complication
0 No
1 Yes
Vascular_complication_type
0 without_complication
1 Major_bleeding
2 Minor_bleeding
New_LBBB
0 No
1 Yes
New_Pacemaker
0 No
1 Yes
Valve_malpositioning
0 No
1 Yes
